# Supplementary material for: Integration of VDR genome wide binding and GWAS genetic variation data reveals co-occurrence of VDR and NF-κB binding that is linked to immune phenotypes
Source: BMC Genomics. 2017 Feb 6;18:132. doi: 10.1186/s12864-017-3481-4 (PMC5294817; doi:10.1186/s12864-017-3481-4)
Supplement: Additional file 1: Table S1. — Showing number of VDR peaks and number of Lead and LD SNPs overlapping with VDR peaks in different cell line models. Number of peaks for individual VDR ChIP-seq data and the number of Lead SNPs along with associated LD SNPs which fall under VDR peaks for each data set is shown here. Table S2. Study design, analytical methods and results. Summary table describing different stages of the analyses including the principal methods (computational approaches, databases and webtools) and key finding from each stage. Table S3. List of 574 SNPs (GWAS + LD SNPs) under VDR peaks. Table S4. List of 42 SNPs showing significant enrichment for associated traits. Table S5. RegulomeDB scores for 42 significant trait associated SNPs. Table S6. Summary of HaploReg results for 42 trait associated SNPs. Table S7. HaploReg summary table of enrichment analysis of enhancers and DNase sensitive regions associated with 42 trait associated SNPs. (XLSX 94 kb) [file 12864_2017_3481_MOESM1_ESM.xlsx]

## Sheet: Table S1
Table S1: Showing number of VDR peaks and number of Lead and LD SNPs overlapping with VDR peaks in different cell line models. Number of peaks for individual VDR ChIP-seq data and the number of Lead SNPs along with associated LD SNPs which fall under VDR peaks for each data set is shown here.
VDR Peakset	No. of peaks	No. GWAS SNPs	No. LD SNP	No. of SNPs	Treatment
GM10855.D3	6163	21	128	149	1α,25(OH)2D3
GM10855.Veh	3134	7	74	81	Ethanol
GM10861.D3	12332	36	280	316	1α,25(OH)2D3
GM10861.Veh	4052	16	105	121	Ethanol
LS180.D3	3720	9	69	78	1α,25(OH)2D3
LS180.Veh	105	0	2	2	Ethanol
LX2.D3	1527	1	19	20	MC903 (calcipotriol)
LX2.Veh	1451	3	24	27	Ethanol
THP1.D3	772	2	16	18	1α,25(OH)2D3
THP1.Veh	592	3	11	14	unstimulated
THP1.LPS	945	0	23	23	LPS
THP1.Veh	509	1	5	6	unstimulated
Combined data set (non-overlapping VDR binding sites across all the data sets	23409	71	503	574

## Sheet: Table S2
Table S2: Study design, analytical methods and results.Summary table describing different stages of the analyses including the principal methods (computational approaches, databases and webtools) and key finding from each stage.
Analyses	Statistical and/or Bioinformatic approach	Result/Output
1. Identification of Lead (GWAS) SNPs	NHGRI GWAS Catalog (dated: 4/3/2014)	12852 SNPs, 930 unique phenotypes from 1566 studies
2. Identification of SNPs in LD with Lead SNPS	SNP Annotation and Proxy Search (SNAP) tool utilizing HapMap and 1000 Genome project CEPH data	181050 SNPs in LD with 10432 Lead SNPs
3. Generation of consensus VDR cistrome	VDR ChIP-seq from 5 studies (6 data sets) analyzed with MACS	23409 non-overlapping VDR binding sites
4. Overlap of SNPs within VDR binding regions	ChIP-seq (23409 regions) and SNPs (191482) combined using R package (GenomicRanges)	574 SNPs (associated with 211 phenotypes) under 506 VDR binding regions
5. Test of enrichment for disease/phenotype SNPs at VDR binding regions	Hypergeometric test with bonferroni correction of 574 SNPs	42 SNPs significantly enriched in VDR binding regions, associated with 7 disease/phenotypes
6. Detection of canonical DR3 motifs in VDR peaks	Analysis of all the VDR peaks with HOMER	8897 of 23409 VDR binding regions contain DR3 motifs; 15 of 574 SNPs (Stage 4) and 2 of 14 SNPs (Stage 5) were in VDR peaks containing DR3 motif
6. Analyses of VDR binding regions for enrichment of transcription factor motifs impacted by SNPs	RegulomeDB analysis for 42 SNPs	15 SNPs with REgulomeDB score ≤2; 5 e-QTL; 95 transcription factors identified. NF-kB established as significantly co-occuring
7 Measure the overlap between VDR and NF-B binding sites in CEPH cell lines	ChIP-seq data combined using R package (GenomicRanges),	>6000 binding sites shared between VDR and NF-B associated with 22 of 42 SNPs identified

## Sheet: Table S3
Table S3: List of 574 SNPs (GWAS+LD SNPs) under VDR peaks.
Genomic location and allel information is provided for SNPs which are under VDR peaks (including Lead and LD SNPs). Lead SNP and the associated traits information was derived from GWAS catalog.
Chromsomal positions are provided for hg19.
Derived From (dataset) shows weather a SNPs is in LD with a GWAS SNP or the GWAS SNP itself (1K= from thousand genome project, HapMap= From HapMap and Self= GWAS SNPs)
File is sorted for Associated Traits
Chrom	ChromStart	ChromEnd	SNP under VDR peak (Lead+LD SNP)	Strand	refNCBI	refUCSC	Observed	Derived From (dataset)	Derived From GWAS SNP	GWAS PUBMED ID	Associated Trait
chr3	186795247	186795248	rs4686848	+	G	G	A/G	1k	rs2239612	22960999	Esophageal cancer (squamous cell)
chr22	29191878	29191879	rs2097461	+	T	T	C/T	1k	rs2239815	22960999	Esophageal cancer (squamous cell)
chr22	29192669	29192670	rs2239815	+	T	T	C/T	self	rs2239815	22960999	Esophageal cancer (squamous cell)
chr22	29196756	29196757	rs2269577	+	G	G	C/G	1k	rs2239815	22960999	Esophageal cancer (squamous cell)
chr22	29215541	29215542	rs763073	+	G	G	A/G	hapmap	rs2239815	22960999	Esophageal cancer (squamous cell)
chr22	29225499	29225500	rs5752809	+	G	G	A/G	1k	rs2239815	22960999	Esophageal cancer (squamous cell)
chr22	29225602	29225603	rs5752812	+	T	T	A/T	1k	rs2239815	22960999	Esophageal cancer (squamous cell)
chr4	38784632	38784633	rs10012017	+	G	G	G/T	1k	rs10004195	23652523	Helicobacter pylori serologic status
chr4	38784677	38784678	rs10034903	+	C	C	C/G	1k	rs10004195	23652523	Helicobacter pylori serologic status
chr4	38784723	38784724	rs10004195	+	T	T	A/T	self	rs10004195	23652523	Helicobacter pylori serologic status
chr1	2507414	2507415	rs4310388	+	G	G	A/G/T	hapmap	rs3748816	20190752	Celiac disease
chr1	192544794	192544795	rs2984920	+	A	A	A/G	hapmap	rs2816316	20190752	Celiac disease
chr2	68589321	68589322	rs17035355	+	C	C	A/C	hapmap	rs17035378	20190752	Celiac disease
chr3	46263207	46263208	rs71327040	+	G	G	G/T	1k	rs13098911	20190752	Celiac disease
chr3	46263243	46263244	rs34289272	+	C	C	C/T	1k	rs13098911	20190752	Celiac disease
chr10	81045279	81045280	rs1250568	-	T	T	A/G	1k	rs1250552	20190752	Celiac disease
chr10	81046264	81046265	rs1250567	-	T	T	A/G	1k	rs1250552	20190752	Celiac disease
chr16	11403765	11403766	rs12924957	+	C	C	C/T	1k	rs12928822	20190752	Celiac disease
chr16	11403892	11403893	rs12928822	+	C	C	C/T	self	rs12928822	20190752	Celiac disease
chr15	65903397	65903398	rs4366668	+	G	G	A/G	1k	rs6494537	20139978	Mean corpuscular hemoglobin
chr19	13044543	13044544	rs2974750	+	C	C	A/C	hapmap	rs11085824	19862010	Mean corpuscular hemoglobin
chr22	50963539	50963540	rs131807	-	G	G	C/G	1k	rs470119	20139978	Mean corpuscular hemoglobin
chr22	50963964	50963965	rs131806	-	C	C	C/G	1k	rs470119	20139978	Mean corpuscular hemoglobin
chr22	50964861	50964862	rs131804	+	G	G	A/G	1k	rs470119	20139978	Mean corpuscular hemoglobin
chr3	119278456	119278457	rs41271391	+	G	G	G/T	1k	rs59374417	22561518	Vitiligo
chr3	119278467	119278468	rs16829980	+	A	A	A/G	1k	rs59374417	22561518	Vitiligo
chr3	119281589	119281590	rs885654	-	C	C	G/T	1k	rs59374417	22561518	Vitiligo
chr3	119281635	119281636	rs867234	-	G	G	C/G	1k	rs59374417	22561518	Vitiligo
chr3	188080419	188080420	rs7628982	+	C	C	C/G	1k	rs9851967	22951725	Vitiligo
chr10	81009787	81009788	rs10824732	+	G	G	A/G	1k	rs11593576	20526339	Vitiligo
chr12	56401084	56401085	rs10876864	+	G	G	A/G	self	rs10876864	22951725	Vitiligo
chr19	4831877	4831878	rs4807000	+	A	A	A/G	hapmap	rs6510827	22561518	Vitiligo
chr6	26538209	26538210	rs1321481	+	A	A	A/T	1k	rs1056667	23722424	Educational attainment
chr6	26538267	26538268	rs4713008	+	T	T	C/T	1k	rs1056667	23722424	Educational attainment
chr6	26553814	26553815	rs6922824	+	C	C	C/G	1k	rs1056667	23722424	Educational attainment
chr6	26556768	26556769	rs9467787	+	G	G	G/T	1k	rs1056667	23722424	Educational attainment
chr6	26572164	26572165	rs6925895	+	G	G	G/T	hapmap	rs1056667	23722424	Educational attainment
chr16	28857644	28857645	rs7187776	+	A	A	A/G	1k	rs8049439	23722424	Educational attainment
chr2	8442247	8442248	rs10174949	+	G	G	A/G	self	rs10174949	23817569	Self-reported allergy
chr2	8443802	8443803	rs10178845	+	G	G	A/G	hapmap	rs10174949	23817569	Self-reported allergy
chr4	38805941	38805942	rs5743566	-	G	G	C/G	1k	rs2101521	23817569	Self-reported allergy
chr4	38805982	38805983	rs5743565	-	T	T	A/G	1k	rs2101521	23817569	Self-reported allergy
chr4	38807327	38807328	rs45588337	-	A	A	C/T	1k	rs2101521	23817569	Self-reported allergy
chr4	38807363	38807364	rs55830619	-	G	G	A/C/T	1k	rs2101521	23817569	Self-reported allergy
chr11	64140624	64140625	rs11231770	+	G	G	A/G	1k	rs538147	22019778	Leprosy
chr11	64140641	64140642	rs11231771	+	T	T	G/T	1k	rs538147	22019778	Leprosy
chr11	64140703	64140704	rs10897487	+	C	C	C/T	1k	rs538147	22019778	Leprosy
chr11	64140736	64140737	rs475032	+	G	G	C/G	1k	rs538147	22019778	Leprosy
chr6	33056068	33056069	rs3117229	-	G	G	C/T	hapmap	rs9277535	23760081	Chronic hepatitis B infection
chr6	33056206	33056207	rs3130186	+	C	C	C/T	hapmap	rs9277535	23760081	Chronic hepatitis B infection
chr3	47422151	47422152	rs922957	-	G	G	C/G	1k	rs8180040	23350875	Colorectal cancer
chr3	47517669	47517670	rs73081205	+	A	A	A/C	1k	rs8180040	23350875	Colorectal cancer
chr3	47555141	47555142	rs2291298	-	C	C	C/G/T	1k	rs8180040	23350875	Colorectal cancer
chr8	128413304	128413305	rs6983267	+	G	G	G/T	self	rs6983267	23266556	Colorectal cancer
chr16	68790501	68790502	rs13333528	+	C	C	C/T	hapmap	rs9929218	19011631	Colorectal cancer
chr16	68816259	68816260	rs7186084	+	G	G	C/G	1k	rs9929218	19011631	Colorectal cancer
chr16	68834106	68834107	rs4783685	+	C	C	C/T	1k	rs9929218	19011631	Colorectal cancer
chr16	68834155	68834156	rs4783686	+	C	C	C/G	1k	rs9929218	19011631	Colorectal cancer
chr19	33532299	33532300	rs10411210	+	C	C	C/T	self	rs10411210	19011631	Colorectal cancer
chr1	117100956	117100957	rs1335532	-	A	A	C/T	self	rs1335532	21833088	Multiple sclerosis
chr2	112753019	112753020	rs77702371	+	A	A	A/G	1k	rs17174870	21833088	Multiple sclerosis
chr7	149297034	149297035	rs354041	-	A	A	G/T	1k	rs354033	21833088	Multiple sclerosis
chr7	149297103	149297104	rs354042	-	A	A	C/T	hapmap	rs354033	21833088	Multiple sclerosis
chr12	9885525	9885526	rs12304510	+	C	C	C/T	1k	rs10466829	21833088	Multiple sclerosis
chr13	50811219	50811220	rs9591325	+	T	T	C/T	1k	rs9596270	22190364	Multiple sclerosis
chr14	69254190	69254191	rs4902647	+	C	C	C/T	self	rs4902647	21833088	Multiple sclerosis
chr14	88512200	88512201	rs7140418	+	G	G	A/G	1k	rs2119704	21833088	Multiple sclerosis
chr18	56422867	56422868	rs4545915	+	A	A	A/G	hapmap	rs7238078	21833088	Multiple sclerosis
chr19	10523085	10523086	rs10854116	+	T	T	C/T	1k	rs8112449	21833088	Multiple sclerosis
chr19	49837245	49837246	rs1465697	-	C	C	A/G	1k	rs2303759	21833088	Multiple sclerosis
chr19	49867015	49867016	rs2288480	+	C	C	C/G	1k	rs2303759	21833088	Multiple sclerosis
chr22	22171566	22171567	rs3788332	+	G	G	A/G	1k	rs2283792	21833088	Multiple sclerosis
chr5	60615885	60615886	rs6890684	+	A	A	A/G	1k	rs7709645	22688191	Schizophrenia
chr6	27446565	27446566	rs7749305	+	T	T	C/T	hapmap	rs17693963	22688191	Schizophrenia
chr6	27640245	27640246	rs56405707	+	G	G	A/G	1k	rs17693963	22688191	Schizophrenia
chr6	27759114	27759115	rs35037868	+	G	G	C/G	1k	rs17693963	22688191	Schizophrenia
chr6	27775027	27775028	rs17751184	+	C	C	C/T	1k	rs17693963	22688191	Schizophrenia
chr6	27782030	27782031	rs370155	+	T	T	G/T	hapmap	rs17693963	22688191	Schizophrenia
chr6	27782527	27782528	rs401763	-	T	T	A/G	1k	rs17693963	22688191	Schizophrenia
chr6	27782537	27782538	rs401754	-	T	T	A/T	1k	rs17693963	22688191	Schizophrenia
chr6	27783358	27783359	rs2747054	+	A	A	A/G	hapmap	rs17693963	22688191	Schizophrenia
chr6	27798886	27798887	rs67101035	+	C	C	C/G	1k	rs17693963	22688191	Schizophrenia
chr6	27805254	27805255	rs34706883	+	A	A	A/C	hapmap	rs17693963	22688191	Schizophrenia
chr6	27840925	27840926	rs45509595	+	T	T	C/T	1k	rs17693963	22688191	Schizophrenia
chr6	28193101	28193102	rs34243448	+	C	C	A/C	1k	rs17693963	22688191	Schizophrenia
chr19	19431422	19431423	rs3934667	-	T	T	A/C	hapmap	rs2905424	23974872	Schizophrenia
chr22	50311972	50311973	rs9616378	+	A	A	A/G	1k	rs138880	23894747	Schizophrenia
chr22	50312034	50312035	rs9616379	+	C	C	C/T	1k	rs138880	23894747	Schizophrenia
chr17	56708978	56708979	rs368243	+	T	T	C/T	1k	rs412000	23704328	Primary tooth development (time to first tooth eruption)
chr17	56709033	56709034	rs411988	+	G	G	A/G	1k	rs412000	23704328	Primary tooth development (time to first tooth eruption)
chr17	56709057	56709058	rs412000	+	G	G	C/G	self	rs412000	23704328	Primary tooth development (time to first tooth eruption)
chr15	75287821	75287822	rs12911421	+	C	C	A/C	hapmap	rs2120019	23720494	Blood trace element (Zn levels)
chr15	75315777	75315778	rs2304903	+	A	A	A/G	hapmap	rs2120019	23720494	Blood trace element (Zn levels)
chr15	75370231	75370232	rs8036197	+	T	T	C/T	1k	rs2120019	23720494	Blood trace element (Zn levels)
chr2	204694973	204694974	rs863603	+	C	C	C/T	1k	rs231735	19503088	Rheumatoid arthritis
chr9	123662589	123662590	rs10760125	+	G	G	A/G	1k	rs3761847	20453842	Rheumatoid arthritis
chr9	123662617	123662618	rs10760126	+	T	T	C/T	1k	rs3761847	20453842	Rheumatoid arthritis
chr9	123664122	123664123	rs7859805	+	A	A	A/G	1k	rs881375	19503088	Rheumatoid arthritis
chr9	123696870	123696871	rs10739581	+	C	C	C/T	1k	rs3761847	20453842	Rheumatoid arthritis
chr10	6390191	6390192	rs2387397	+	G	G	C/G	1k	rs4750316	20453842	Rheumatoid arthritis
chr10	63785088	63785089	rs10821944	+	G	G	G/T	self	rs10821944	22446963	Rheumatoid arthritis
chr2	111616103	111616104	rs13401811	+	G	G	A/G	self	rs13401811	23770605	Chronic lymphocytic leukemia
chr2	231091222	231091223	rs13397985	+	T	T	G/T	self	rs13397985	23770605	Chronic lymphocytic leukemia
chr6	408078	408079	rs1050976	+	C	C	C/T	hapmap	rs872071	23770605	Chronic lymphocytic leukemia
chr6	32613746	32613747	rs9273217	+	T	T	G/T	1k	rs674313	23770605	Chronic lymphocytic leukemia
chr6	32626271	32626272	rs9273363	+	C	C	A/C	self	rs9273363	23770605	Chronic lymphocytic leukemia
chr9	132371225	132371226	rs41276768	+	A	A	A/T	1k	rs10988449	22041458	Response to antidepressant treatment
chr9	132371504	132371505	rs68145693	+	G	G	A/G	1k	rs10988449	22041458	Response to antidepressant treatment
chr22	38003234	38003235	rs3761443	+	G	G	C/G	1k	rs12157904	22041458	Response to antidepressant treatment
chr22	38004643	38004644	rs6000840	+	G	G	A/G	1k	rs12157904	22041458	Response to antidepressant treatment
chr12	56439208	56439209	rs12580100	+	A	A	A/G	self	rs12580100	20953189	Psoriasis
chr12	56727704	56727705	rs80317430	+	G	G	A/G	1k	rs2066808	20953190	Psoriasis
chr12	56727999	56728000	rs2371494	+	G	G	A/G	hapmap	rs2066808	20953190	Psoriasis
chr12	56728136	56728137	rs79824801	+	T	T	C/T	1k	rs2066808	20953190	Psoriasis
chr20	43991565	43991566	rs2743414	+	G	G	C/G	1k	rs1008953	20953189	Psoriasis
chr20	62318219	62318220	rs4809324	+	T	T	C/T	self	rs4809324	19578366	Glioma (high-grade)
chr3	156391844	156391845	rs62276618	+	G	G	C/G	1k	rs2665390	23544013	Ovarian cancer in BRCA1 mutation carriers
chr4	165877989	165877990	rs9762579	+	G	G	G/T	hapmap	rs4691139	23544013	Ovarian cancer in BRCA1 mutation carriers
chr6	26021871	26021872	rs41266779	+	C	C	C/T	1k	rs4712972	21909108	Carotid intima media thickness
chr6	26022243	26022244	rs3734528	+	A	A	A/G	1k	rs4712972	21909108	Carotid intima media thickness
chr6	26031810	26031811	rs10484435	+	T	T	G/T	1k	rs4712972	21909108	Carotid intima media thickness
chr6	31322558	31322559	rs2523608	-	G	G	C/T	self	rs2523608	23417110	Beta-2 microglubulin plasma levels
chr2	191535575	191535576	rs2286896	-	T	T	A/G	hapmap	rs10931468	21399635	Primary biliary cirrhosis
chr6	32657577	32657578	rs7774434	+	T	T	C/T	self	rs7774434	21399635	Primary biliary cirrhosis
chr22	39707844	39707845	rs5757609	+	G	G	C/G	1k	rs968451	21399635	Primary biliary cirrhosis
chr22	39707978	39707979	rs5757610	+	C	C	C/T	1k	rs968451	21399635	Primary biliary cirrhosis
chr22	39708356	39708357	rs5757611	+	C	C	C/T	hapmap	rs968451	21399635	Primary biliary cirrhosis
chr2	28632376	28632377	rs7606480	+	G	G	A/G	1k	rs925255	23128233	Inflammatory bowel disease
chr2	61204640	61204641	rs7608697	+	A	A	A/C	1k	rs7608910	23128233	Inflammatory bowel disease
chr6	167372977	167372978	rs2149092	+	C	C	C/T	1k	rs1819333	23128233	Inflammatory bowel disease
chr10	6092209	6092210	rs2246031	+	C	C	C/T	hapmap	rs12722515	23128233	Inflammatory bowel disease
chr10	35438336	35438337	rs12761675	+	T	T	C/T	hapmap	rs11010067	23128233	Inflammatory bowel disease
chr10	81045206	81045207	rs1250569	-	T	T	A/G	1k	rs1250546	23128233	Inflammatory bowel disease
chr11	1874291	1874292	rs907613	+	G	G	A/G	1k	rs907611	23128233	Inflammatory bowel disease
chr15	67442595	67442596	rs17293632	+	C	C	C/T	self	rs17293632	23128233	Inflammatory bowel disease
chr16	23853859	23853860	rs7200798	+	G	G	A/G	hapmap	rs7404095	23128233	Inflammatory bowel disease
chr17	37912376	37912377	rs12946510	+	C	C	C/T	self	rs12946510	23128233	Inflammatory bowel disease
chr20	48955423	48955424	rs913678	+	T	T	C/T	self	rs913678	23128233	Inflammatory bowel disease
chr20	48955594	48955595	rs6063502	+	A	A	A/G	1k	rs913678	23128233	Inflammatory bowel disease
chr1	25054222	25054223	rs7520844	+	C	C	C/G	hapmap	rs4601530	20881960	Height
chr1	41469665	41469666	rs11209342	+	A	A	A/C	1k	rs6686842	18391952	Height
chr2	88899882	88899883	rs1913671	+	T	T	C/T	hapmap	rs11684404	20881960	Height
chr2	207630337	207630338	rs3762567	+	C	C	C/T	1k	rs2277912	20966902	Height
chr6	5261574	5261575	rs9504369	+	T	T	C/T	1k	rs2224391	21998595	Height
chr6	5261600	5261601	rs9504370	+	T	T	C/T	hapmap	rs2224391	21998595	Height
chr6	5261680	5261681	rs2773320	+	A	A	A/G	1k	rs2224391	21998595	Height
chr6	17600618	17600619	rs6919110	+	A	A	A/G	1k	rs12199222	18391951	Height
chr6	35437629	35437630	rs73415611	+	T	T	C/T	1k	rs6457821	20881960	Height
chr6	35437649	35437650	rs73415612	+	A	A	A/G	1k	rs6457821	20881960	Height
chr6	76202655	76202656	rs9343292	+	A	A	A/G	1k	rs9360921	20881960	Height
chr6	109704441	109704442	rs3757230	+	T	T	C/T	1k	rs1046943	20881960	Height
chr6	109704450	109704451	rs3757231	+	A	A	A/C	1k	rs1046943	20881960	Height
chr6	126661153	126661154	rs9388486	+	T	T	C/T	hapmap	rs1490388	18391951	Height
chr8	135612744	135612745	rs894344	+	A	A	A/G	hapmap	rs12680655	20881960	Height
chr9	86595497	86595498	rs296888	-	G	G	C/T	1k	rs7853377	20881960	Height
chr9	86595570	86595571	rs296889	-	G	G	C/T	1k	rs7853377	20881960	Height
chr9	86595730	86595731	rs296890	-	C	C	G/T	1k	rs7853377	20881960	Height
chr9	98270167	98270168	rs1355620	-	A	A	C/T	1k	rs10512248	18391952	Height
chr9	98270170	98270171	rs1355619	-	A	A	C/T	1k	rs10512248	18391952	Height
chr11	118575418	118575419	rs625735	-	G	G	C/T	hapmap	rs494459	20881960	Height
chr11	118575478	118575479	rs637563	-	A	A	C/T	1k	rs494459	20881960	Height
chr12	11878635	11878636	rs7488701	+	C	C	C/T	1k	rs2856321	23563607	Height
chr12	94177726	94177727	rs10777544	+	G	G	C/G/T	hapmap	rs10859563	20881960	Height
chr14	75593838	75593839	rs12890371	+	T	T	C/T	hapmap	rs910316	19343178	Height
chr14	75593901	75593902	rs12889309	+	C	C	C/T	1k	rs910316	19343178	Height
chr15	70048115	70048116	rs10152590	+	A	A	A/T	1k	rs10152591	20881960	Height
chr15	70048156	70048157	rs10152591	+	A	A	A/C	self	rs10152591	20881960	Height
chr15	75932776	75932777	rs11072553	+	C	C	C/T	1k	rs4886707	20189936	Height
chr19	2163770	2163771	rs36065733	+	T	T	G/T	1k	rs12986413	18391950	Height
chr19	2171489	2171490	rs1015670	+	G	G	A/G	1k	rs12986413	18391950	Height
chr19	3428833	3428834	rs7507204	+	G	G	C/G	self	rs7507204	20881960	Height
chr20	47895241	47895242	rs6648	-	A	A	C/T	hapmap	rs237743	20881960	Height
chr20	47899651	47899652	rs238200	+	C	C	C/T	1k	rs237743	20881960	Height
chr3	122329159	122329160	rs2173763	-	A	A	C/T	self	rs2173763	22472876	Major depressive disorder
chr5	38060687	38060688	rs270594	+	T	T	C/T	1k	rs270545	20125088	Major depressive disorder
chr15	49167904	49167905	rs8031335	+	G	G	C/G	hapmap	rs8023445	21621269	Major depressive disorder
chr15	49167995	49167996	rs73402209	+	G	G	A/G	1k	rs8023445	21621269	Major depressive disorder
chr15	68570010	68570011	rs16951723	+	T	T	C/T	hapmap	rs7174755	23377640	Major depressive disorder
chr15	68570157	68570158	rs116529867	+	T	T	G/T	1k	rs7174755	23377640	Major depressive disorder
chr15	68570165	68570166	rs55941639	+	G	G	A/G	1k	rs7174755	23377640	Major depressive disorder
chr3	52740181	52740182	rs6617	+	C	C	C/G	1k	rs11177	22763110	Osteoarthritis
chr3	52805092	52805093	rs998909	-	A	A	C/T	1k	rs11177	22763110	Osteoarthritis
chr7	106810292	106810293	rs4730222	+	G	G	C/G	1k	rs3815148	20112360	Osteoarthritis
chr7	106812915	106812916	rs77185844	+	A	A	A/C	1k	rs3815148	20112360	Osteoarthritis
chr19	2198844	2198845	rs2269883	+	C	C	C/T	1k	rs12982744	22566624	Osteoarthritis
chr3	169489945	169489946	rs3821383	-	A	A	A/C/G/T	hapmap	rs10936601	23900074	Telomere length
chr17	8076666	8076667	rs79224651	+	T	T	G/T	1k	rs3027234	23001564	Telomere length
chr17	8076740	8076741	rs72479723	+	A	A	A/G	1k	rs3027234	23001564	Telomere length
chr17	8124267	8124268	rs77224069	+	G	G	C/G	1k	rs3027234	23001564	Telomere length
chr1	2488929	2488930	rs2495366	-	G	G	C/T	1k	rs10797432	23128233	Ulcerative colitis
chr7	27232125	27232126	rs9770544	+	C	C	C/G	1k	rs4722672	23128233	Ulcerative colitis
chr7	128579665	128579666	rs3823536	-	G	G	C/T	1k	rs4728142	23128233	Ulcerative colitis
chr9	117560959	117560960	rs56339337	+	A	A	A/G	1k	rs11554257	20848476	Ulcerative colitis
chr16	10970901	10970902	rs3087456	+	G	G	A/G	1k	rs4781011	20228799	Ulcerative colitis
chr16	10979439	10979440	rs11074934	+	C	C	C/T	hapmap	rs4781011	20228799	Ulcerative colitis
chr16	30482493	30482494	rs11150589	+	T	T	C/T	self	rs11150589	23128233	Ulcerative colitis
chr16	30482539	30482540	rs12598978	+	T	T	G/T	1k	rs11150589	23128233	Ulcerative colitis
chr20	62368605	62368606	rs1151623	+	T	T	C/T	1k	rs2297441	21297633	Ulcerative colitis
chr10	70660872	70660873	rs111712394	+	C	C	A/C	1k	rs2017305	20800221	Depression (quantitative trait)
chr11	8008685	8008686	rs79714374	+	C	C	C/T	1k	rs12420464	20800221	Depression (quantitative trait)
chr3	156797701	156797702	rs10049090	+	G	G	A/G	1k	rs17451107	23575227	Adiposity in newborns
chr19	10397237	10397238	rs281437	+	C	C	C/T	self	rs281437	18604267	Soluble ICAM-1
chr19	10397222	10397223	rs923366	+	C	C	C/T	1k	rs3093030	20167578	Soluble levels of adhesion molecules
chr5	176817582	176817583	rs55785724	+	A	A	A/T	1k	rs6420094	20383146	Chronic kidney disease
chr5	176817635	176817636	rs6420094	+	A	A	A/G	self	rs6420094	20383146	Chronic kidney disease
chr10	1156164	1156165	rs10794720	+	T	T	C/T	self	rs10794720	20383146	Chronic kidney disease
chr20	23623260	23623261	rs2897119	+	C	C	C/T	1k	rs911119	20383146	Chronic kidney disease
chr21	39715788	39715789	rs2836316	+	C	C	C/T	hapmap	rs2836326	23319000	Metabolite levels (HVA)
chr1	196743825	196743826	rs369561	-	T	T	A/C	1k	rs426736	20694013	Meningococcal disease
chr1	196743926	196743927	rs385390	-	A	A	G/T	1k	rs426736	20694013	Meningococcal disease
chr12	90604872	90604873	rs2731229	+	T	T	C/T	1k	rs10745527	21810271	vWF and FVIII levels
chr12	90605003	90605004	rs2579121	-	C	C	A/G	1k	rs10745527	21810271	vWF and FVIII levels
chr3	195800266	195800267	rs13072608	+	C	C	C/T	1k	rs9859260	19862010	Mean corpuscular volume
chr6	41755409	41755410	rs9471653	+	C	C	C/G	1k	rs3218097	23263863	Mean corpuscular volume
chr10	102289742	102289743	rs10883506	+	C	C	C/G	1k	rs11190604	23362303	Palmitoleic acid (16:1n-7) plasma levels
chr10	102295628	102295629	rs2295776	+	G	G	G/T	1k	rs11190604	23362303	Palmitoleic acid (16:1n-7) plasma levels
chr10	102321899	102321900	rs2495758	-	C	C	C/G	1k	rs11190604	23362303	Palmitoleic acid (16:1n-7) plasma levels
chr22	50964152	50964153	rs131805	-	T	T	A/G	1k	rs131794	19862010	Mean corpuscular volume
chr7	65579721	65579722	rs6946143	+	G	G	G/T	1k	rs875971	21223598	Aortic root size
chr7	66147100	66147101	rs2420827	+	G	G	A/G	1k	rs10263935	21223598	Aortic root size
chr7	66147109	66147110	rs3800823	-	C	C	G/T	1k	rs10263935	21223598	Aortic root size
chr7	66205581	66205582	rs1110414	+	A	A	A/G	1k	rs10263935	21223598	Aortic root size
chr4	89028774	89028775	rs2054576	-	A	A	C/T	1k	rs1481012	23263486	Gout
chr22	36655011	36655012	rs136151	+	A	A	A/G	1k	rs2239785	20668430	Glomerulosclerosis
chr5	131755476	131755477	rs4451042	+	G	G	G/T	hapmap	rs11242111	23969696	Fibrinogen
chr5	131800104	131800105	rs2706339	+	G	G	G/T	1k	rs2522056	20031576	Fibrinogen
chr7	22862466	22862467	rs2270105	-	G	G	C/T	1k	rs2286503	23969696	Fibrinogen
chr8	145026449	145026450	rs11778018	+	T	T	C/T	1k	rs7464572	23969696	Fibrinogen
chr16	53164632	53164633	rs116470308	+	G	G	C/G	1k	rs7204230	23969696	Fibrinogen
chr1	155946398	155946399	rs7534858	+	A	A	A/C	hapmap	rs2282301	18846501	Conduct disorder (interaction)
chr1	155959302	155959303	rs10796955	+	G	G	A/G	hapmap	rs2282301	18846501	Conduct disorder (interaction)
chr2	97304179	97304180	rs7580048	+	G	G	C/G	1k	rs4907240	21184583	Event-related brain oscillations
chr11	64107734	64107735	rs663743	+	G	G	A/G	hapmap	rs479777	22837380	Sarcoidosis
chr17	46709834	46709835	rs718079	+	A	A	A/G	hapmap	rs2326017	23517042	Body mass index (non-asthmatics)
chr17	46749234	46749235	rs7215276	+	G	G	A/G/T	1k	rs8074700	23517042	Body mass index (non-asthmatics)
chr11	64456098	64456099	rs518053	+	C	C	C/T	1k	rs504915	22797727	Renal function-related traits (urea)
chr2	201110222	201110223	rs295134	-	C	C	A/G	hapmap	rs295137	22792082	Asthma (bronchodilator response)
chr12	15724153	15724154	rs11056563	+	G	G	A/G	1k	rs2300290	22126837	Cognitive function
chr2	27851917	27851918	rs3749147	-	G	G	C/T	self	rs3749147	21386085	Waist Circumference - Triglycerides (WC-TG)
chr17	56405857	56405858	rs2680691	-	T	T	A/G	1k	rs12940923	23620142	Circulating myeloperoxidase levels (plasma)
chr3	186508311	186508312	rs266759	+	C	C	C/T	1k	rs266717	20011104	Adiponectin levels
chr3	186508356	186508357	rs266758	+	T	T	C/T	1k	rs266717	20011104	Adiponectin levels
chr11	14913130	14913131	rs10766196	+	A	A	A/G	1k	rs11023332	22479202	Adiponectin levels
chr17	7164562	7164563	rs222857	+	C	C	C/T	1k	rs507506	22479202	Adiponectin levels
chr11	611502	611503	rs7941547	-	G	G	C/T	1k	rs2396545	23740937	Systemic lupus erythematosus and Systemic sclerosis
chr11	611530	611531	rs12419618	+	G	G	A/G	1k	rs2396545	23740937	Systemic lupus erythematosus and Systemic sclerosis
chr11	612147	612148	rs7943546	-	T	T	A/G	1k	rs2396545	23740937	Systemic lupus erythematosus and Systemic sclerosis
chr6	43895094	43895095	rs7745517	+	C	C	C/T	1k	rs9472155	21757650	Vascular endothelial growth factor levels
chr4	57843862	57843863	rs1713997	+	G	G	C/G	1k	rs708547	21106707	Bleomycin sensitivity
chr14	23001546	23001547	rs1154153	-	T	T	A/G	hapmap	rs1154155	20711174	Narcolepsy
chr6	31322366	31322367	rs3819299	-	T	T	A/C	self	rs3819299	22139419	Platelet counts
chr6	33546497	33546498	rs5745582	-	C	C	A/G	hapmap	rs5745568	20139978	Platelet counts
chr9	4793253	4793254	rs841990	-	G	G	C/T	1k	rs423955	24026423	Platelet counts
chr14	101159673	101159674	rs9671394	+	C	C	C/T	hapmap	rs7149242	22139419	Platelet counts
chr15	65185883	65185884	rs1684032	-	G	G	A/C	1k	rs1719271	22139419	Platelet counts
chr15	65185903	65185904	rs1719262	-	T	T	A/T	1k	rs1719271	22139419	Platelet counts
chr6	31131706	31131707	rs9501062	+	T	T	C/T	hapmap	rs6903896	20585627	Common traits (Other)
chr15	90437300	90437301	rs3784388	-	C	C	A/G	1k	rs7178909	20585627	Common traits (Other)
chr15	90437369	90437370	rs3784387	-	G	G	C/T	1k	rs7178909	20585627	Common traits (Other)
chr1	161736034	161736035	rs2298019	-	A	A	C/T	1k	rs3767633	23382691	IgG glycosylation
chr3	39455864	39455865	rs113711046	+	T	T	A/T	1k	rs17038828	23382691	IgG glycosylation
chr3	103537454	103537455	rs1457831	+	A	A	A/T	hapmap	rs1673866	23382691	IgG glycosylation
chr3	103537555	103537556	rs1457832	+	G	G	A/G	hapmap	rs1673866	23382691	IgG glycosylation
chr5	55322894	55322895	rs17348299	+	C	C	A/C	self	rs17348299	23382691	IgG glycosylation
chr5	95263734	95263735	rs3777183	-	G	G	C/T	1k	rs3777193	23382691	IgG glycosylation
chr5	95263751	95263752	rs3777182	-	T	T	A/T	1k	rs3777193	23382691	IgG glycosylation
chr5	95265555	95265556	rs4563648	+	G	G	A/G	1k	rs7700895	23382691	IgG glycosylation
chr5	95404030	95404031	rs6556899	+	T	T	C/T	1k	rs7734985	23382691	IgG glycosylation
chr6	31802464	31802465	rs4711279	+	C	C	C/G	self	rs4711279	23382691	IgG glycosylation
chr9	33142727	33142728	rs7873903	+	G	G	A/G	1k	rs3780486	23382691	IgG glycosylation
chr17	37331344	37331345	rs523516	+	A	A	A/T	self	rs523516	23382691	IgG glycosylation
chr17	45356560	45356561	rs1000232	-	T	T	A/G	1k	rs7209700	23382691	IgG glycosylation
chr17	47305050	47305051	rs16947328	+	G	G	A/G	1k	rs627386	23382691	IgG glycosylation
chr17	79217477	79217478	rs2659007	-	G	G	C/T	1k	rs2659005	23382691	IgG glycosylation
chr21	42798172	42798173	rs464138	+	A	A	A/C	1k	rs459482	23382691	IgG glycosylation
chr22	27041282	27041283	rs16982515	+	C	C	C/G	self	rs16982515	23382691	IgG glycosylation
chr22	39843090	39843091	rs5750833	+	C	C	A/C	1k	rs4821897	23382691	IgG glycosylation
chr2	169868813	169868814	rs10179758	+	A	A	A/G	1k	rs16856332	22001757	Liver enzyme levels (alkaline phosphatase)
chr20	25262395	25262396	rs2261784	+	G	G	C/G	1k	rs7267979	22001757	Liver enzyme levels (alkaline phosphatase)
chr20	25262402	25262403	rs2261785	+	C	C	C/T	1k	rs7267979	22001757	Liver enzyme levels (alkaline phosphatase)
chr11	13359744	13359745	rs2896635	+	T	T	A/T	1k	rs6486122	22990020	Plasminogen activator inhibitor type 1 levels (PAI-1)
chr3	124339526	124339527	rs6771416	+	G	G	A/G	1k	rs10512627	22139419	Mean platelet volume
chr12	57119235	57119236	rs3214051	-	G	G	C/T	hapmap	rs2950390	22139419	Mean platelet volume
chr20	57579974	57579975	rs236729	+	T	T	C/T	1k	rs4812048	24026423	Mean platelet volume
chr20	57607644	57607645	rs151355	+	G	G	C/G	1k	rs151361	22423221	Mean platelet volume
chr6	33056896	33056897	rs9277565	+	C	C	C/T	hapmap	rs3117242	22808956	Antineutrophil cytoplasmic antibody-associated vasculitis
chr6	33057012	33057013	rs9277567	+	A	A	A/C	hapmap	rs3117242	22808956	Antineutrophil cytoplasmic antibody-associated vasculitis
chr16	68402648	68402649	rs57434514	+	G	G	A/G	1k	rs7197653	20700443	Magnesium levels
chr16	11346112	11346113	rs7499673	+	C	C	C/G	1k	rs4780355	22482804	Crohn's disease and psoriasis
chr2	9920738	9920739	rs4669456	+	A	A	A/G	1k	rs2357266	20707712	Self-rated health
chr16	88837242	88837243	rs8052231	+	C	C	C/T	1k	rs10445033	23222517	Red blood cell traits
chr19	13056556	13056557	rs2974752	+	G	G	A/G	1k	rs741702	23222517	Red blood cell traits
chr19	33182749	33182750	rs80137870	+	C	C	C/T	1k	rs3892630	23222517	Red blood cell traits
chr21	35348499	35348500	rs743418	-	C	C	A/G	1k	rs2032314	23222517	Red blood cell traits
chr11	48329712	48329713	rs7949513	+	T	T	C/T	1k	rs12282928	23793025	Migraine - clinic-based
chr20	34290036	34290037	rs6058302	+	C	C	C/T	1k	rs11906854	23793025	Migraine - clinic-based
chr20	34329546	34329547	rs2425123	+	A	A	A/G	1k	rs11906854	23793025	Migraine - clinic-based
chr10	6094696	6094697	rs61839660	+	C	C	C/T	self	rs61839660	22293688	Type 1 diabetes
chr12	56435928	56435929	rs1131017	+	C	C	C/G	1k	rs11171739	17554300	Type 1 diabetes
chr12	56473807	56473808	rs7297175	+	T	T	C/T	1k	rs11171739	17554300	Type 1 diabetes
chr19	47208480	47208481	rs425105	-	T	T	A/G	self	rs425105	19430480	Type 1 diabetes
chr3	20122858	20122859	rs73822403	+	T	T	A/T	1k	rs12636856	24009623	Response to mTOR inhibitor (rapamycin)
chr3	156534253	156534254	rs116265545	+	C	C	C/T	1k	rs7651446	23535730	Ovarian cancer
chr3	156544487	156544488	rs62273902	+	C	C	C/G	1k	rs7651446	23535730	Ovarian cancer
chr3	156544575	156544576	rs62273904	+	T	T	C/T	1k	rs7651446	23535730	Ovarian cancer
chr10	34817342	34817343	rs773945	+	C	C	C/T	hapmap	rs563507	19684603	Acute lymphoblastic leukemia (childhood)
chr19	44506929	44506930	rs369106	-	C	C	A/G	hapmap	rs2191566	19684603	Acute lymphoblastic leukemia (childhood)
chr19	44506983	44506984	rs390369	+	G	G	A/G	hapmap	rs2191566	19684603	Acute lymphoblastic leukemia (childhood)
chr1	156182709	156182710	rs2241107	-	T	T	A/G	hapmap	rs2072499	23666240	Testicular germ cell tumor
chr17	56709085	56709086	rs369184	+	C	C	C/T	1k	rs9905704	23666240	Testicular germ cell tumor
chr17	56736489	56736490	rs654743	-	T	T	A/G	1k	rs9905704	23666240	Testicular germ cell tumor
chr4	79560226	79560227	rs11733032	+	A	A	A/G	1k	rs10007186	22558069	Non-albumin protein levels
chr11	47429903	47429904	rs7947450	+	G	G	A/G	1k	rs2293579	23022100	Serum albumin level
chr1	205641342	205641343	rs55915134	+	C	C	C/G	1k	rs16856186	22424883	Pulmonary function decline
chr8	3596138	3596139	rs73187266	+	C	C	C/G	1k	rs2623702	22424883	Pulmonary function decline
chr10	73527046	73527047	rs1867982	+	A	A	A/G	self	rs1867982	22424883	Pulmonary function decline
chr17	74733402	74733403	rs3744061	+	G	G	A/G	self	rs3744061	23776548	Retinal arteriolar caliber
chr10	64397537	64397538	rs16917546	+	T	T	C/T	1k	rs10995251	23042114	Atopic dermatitis
chr10	64415412	64415413	rs7094595	+	T	T	A/T	1k	rs10995251	23042114	Atopic dermatitis
chr22	37258502	37258503	rs4821544	+	T	T	C/T	self	rs4821544	22197932	Atopic dermatitis
chr2	152266310	152266311	rs4664423	+	T	T	C/T	hapmap	rs10197940	23143601	Lung cancer
chr2	152266472	152266473	rs2290368	-	T	T	A/G	hapmap	rs10197940	23143601	Lung cancer
chr5	1313700	1313701	rs28379291	+	A	A	A/G	1k	rs4975616	19654303	Lung cancer
chr2	38161777	38161778	rs7584626	+	C	C	C/T	1k	rs6741148	20932654	Erectile dysfunction and prostate cancer treatment
chr2	38266801	38266802	rs58958252	+	A	A	A/G	1k	rs6741148	20932654	Erectile dysfunction and prostate cancer treatment
chr14	68677491	68677492	rs1298340	+	G	G	C/G	hapmap	rs1314913	23001122	Breast cancer (male)
chr22	42336171	42336172	rs5758511	+	G	G	A/G	self	rs5758511	23202124	Birth weight
chr2	55921115	55921116	rs782584	+	C	C	C/G	1k	rs782590	22399527	Metabolic syndrome
chr16	67969929	67969930	rs20549	-	A	A	A/C/T	1k	rs8060686	22399527	Metabolic syndrome
chr15	75081077	75081078	rs2168518	-	G	G	C/T	hapmap	rs2472304	21490707	Caffeine consumption
chr7	37382464	37382465	rs60600003	+	T	T	G/T	1k	rs11984075	21383967	Celiac disease and Rheumatoid arthritis
chr11	118743337	118743338	rs4936444	+	T	T	C/T	hapmap	rs10892279	21383967	Celiac disease and Rheumatoid arthritis
chr3	128336516	128336517	rs2811488	+	C	C	C/T	hapmap	rs2712381	23314186	Monocyte count
chr10	103590341	103590342	rs114132090	+	C	C	A/C	1k	rs34014631	23870195	Coronary artery calcification
chr14	73869392	73869393	rs881035	-	A	A	C/T	1k	rs10483853	17903303	Coronary artery calcification
chr19	37861860	37861861	rs10405064	+	C	C	C/T	hapmap	rs7246657	23870195	Coronary artery calcification
chr19	37958474	37958475	rs8106839	+	G	G	C/G	hapmap	rs7246657	23870195	Coronary artery calcification
chr19	37997951	37997952	rs2291004	-	C	C	G/T	hapmap	rs7246657	23870195	Coronary artery calcification
chr1	212392485	212392486	rs6540732	+	C	C	C/T	hapmap	rs6540731	23358156	Intelligence (childhood)
chr6	26031612	26031613	rs10484434	+	G	G	A/G	self	rs10484434	22174851	HIV-1 viral setpoint
chr6	26044063	26044064	rs11751732	+	G	G	A/G	hapmap	rs10484434	22174851	HIV-1 viral setpoint
chr6	26046157	26046158	rs11755492	+	T	T	C/T	hapmap	rs10484434	22174851	HIV-1 viral setpoint
chr20	47355272	47355273	rs56343427	+	C	C	C/T	1k	rs2426087	23496005	Narcolepsy with cataplexy
chr1	183592593	183592594	rs16861256	+	A	A	A/G	hapmap	rs10911390	23273568	Systemic lupus erythematosus
chr1	183621476	183621477	rs6658393	+	A	A	A/G	1k	rs10911390	23273568	Systemic lupus erythematosus
chr2	33702202	33702203	rs13425999	+	C	C	C/T	1k	rs13385731	23273568	Systemic lupus erythematosus
chr6	32657435	32657436	rs3129716	+	T	T	C/T	hapmap	rs2187668	21408207	Systemic lupus erythematosus
chr7	50307709	50307710	rs876036	+	T	T	C/T	1k	rs4917014	19838193	Systemic lupus erythematosus
chr7	50321473	50321474	rs17634369	+	G	G	A/G	1k	rs10276619	23273568	Systemic lupus erythematosus
chr8	11349575	11349576	rs2251056	+	C	C	A/C	1k	rs2254546	23273568	Systemic lupus erythematosus
chr10	63806562	63806563	rs56140430	+	C	C	A/C/T	1k	rs4948496	23273568	Systemic lupus erythematosus
chr16	30645643	30645644	rs7194347	+	A	A	A/T	1k	rs7197475	19838193	Systemic lupus erythematosus
chr19	17420288	17420289	rs2303745	-	G	G	A/C	self	rs2303745	23273568	Systemic lupus erythematosus
chr1	217543383	217543384	rs2815238	+	T	T	A/T	1k	rs1497828	21546767	Dialysis-related mortality
chr1	217543520	217543521	rs2810780	+	T	T	C/T	1k	rs1497828	21546767	Dialysis-related mortality
chr11	22851454	22851455	rs2286809	-	A	A	C/T	1k	rs712022	21546767	Dialysis-related mortality
chr22	31556102	31556103	rs5997893	+	A	A	A/G	1k	rs2106294	21150874	Type 2 diabetes nephropathy
chr8	101322761	101322762	rs1660345	-	C	C	G/T	hapmap	rs1371867	21041692	Atrioventricular conduction
chr18	23663391	23663392	rs11877974	+	T	T	G/T	1k	rs12960119	23585552	Rhegmatogenous retinal detachment
chr4	11507453	11507454	rs4916640	+	C	C	A/C	hapmap	rs1390096	22719876	Nonalcoholic fatty liver disease
chr8	11095345	11095346	rs34171564	+	C	C	A/C	1k	rs7824557	21060863	Retinal vascular caliber
chr12	10525364	10525365	rs1049174	-	G	G	C/G	1k	rs2617170	23291587	Behcet's disease
chr1	98508257	98508258	rs2802535	-	C	C	A/G	hapmap	rs1625579	23453885	Autism spectrum disorder, attention deficit-hyperactivity disorder, bipolar disorder, major depressive disorder, and schizophrenia (combined)
chr1	150383280	150383281	rs9651184	+	C	C	C/T	1k	rs11587682	23453885	Autism spectrum disorder, attention deficit-hyperactivity disorder, bipolar disorder, major depressive disorder, and schizophrenia (combined)
chr2	102662887	102662888	rs10185424	+	T	T	G/T	hapmap	rs2310173	23453885	Autism spectrum disorder, attention deficit-hyperactivity disorder, bipolar disorder, major depressive disorder, and schizophrenia (combined)
chr2	233767036	233767037	rs4973569	+	A	A	A/G	hapmap	rs2675968	23453885	Autism spectrum disorder, attention deficit-hyperactivity disorder, bipolar disorder, major depressive disorder, and schizophrenia (combined)
chr10	104941111	104941112	rs35525740	+	A	A	A/T	1k	rs7914558	23453885	Autism spectrum disorder, attention deficit-hyperactivity disorder, bipolar disorder, major depressive disorder, and schizophrenia (combined)
chr2	219122465	219122466	rs6743642	+	C	C	C/T	1k	rs1079204	23470693	Smooth-surface caries
chr7	15055971	15055972	rs7798360	+	A	A	A/G	1k	rs10244051	19060910	Metabolic traits
chr8	145159303	145159304	rs75361772	+	G	G	A/G	1k	rs6558295	21886157	Metabolic traits
chr15	63449542	63449543	rs7170846	+	A	A	A/C	1k	rs2652822	21886157	Metabolic traits
chr15	63449679	63449680	rs2292038	+	C	C	C/G	hapmap	rs2652822	21886157	Metabolic traits
chr2	99085295	99085296	rs72821907	+	A	A	A/G	1k	rs12617721	23092984	Bipolar disorder (mood-incongruent)
chr2	99224997	99224998	rs17034241	+	C	C	C/G	1k	rs12617721	23092984	Bipolar disorder (mood-incongruent)
chr6	49430973	49430974	rs3729619	-	T	T	A/T	1k	rs9473555	19744961	Folate pathway vitamin levels
chr3	194868368	194868369	rs10933698	+	T	T	C/T	1k	rs2131877	20876614	Non-small cell lung cancer
chr18	10878926	10878927	rs12455452	+	T	T	C/T	1k	rs11080466	21866343	Non-small cell lung cancer
chr17	64242702	64242703	rs8064837	+	G	G	C/G	hapmap	rs10048158	23279374	&beta;2-Glycoprotein I (&beta;2-GPI) plasma levels
chr2	85738373	85738374	rs7591175	+	G	G	G/T	1k	rs10187424	21743467	Prostate cancer
chr2	85773060	85773061	rs12473819	+	A	A	A/G	1k	rs10187424	21743467	Prostate cancer
chr10	104418227	104418228	rs12773600	+	C	C	C/G	1k	rs3850699	23535732	Prostate cancer
chr10	104418349	104418350	rs12773833	+	C	C	C/T	1k	rs3850699	23535732	Prostate cancer
chr11	2234689	2234690	rs10840606	+	A	A	A/G	hapmap	rs7127900	19767753	Prostate cancer
chr17	618038	618039	rs2474694	-	G	G	C/T	1k	rs684232	23535732	Prostate cancer
chr20	62364179	62364180	rs6011066	+	G	G	A/G	1k	rs6062509	23535732	Prostate cancer
chr2	219472324	219472325	rs611203	+	G	G	A/G	hapmap	rs7607369	22959728	Amyotrophic lateral sclerosis
chr9	27489250	27489251	rs868856	-	A	A	C/T	hapmap	rs774359	19734901	Amyotrophic lateral sclerosis
chr15	58746829	58746830	rs3825776	-	T	T	A/G	self	rs3825776	18084291	Amyotrophic lateral sclerosis
chr15	58756314	58756315	rs11634134	+	A	A	A/T	1k	rs3825776	18084291	Amyotrophic lateral sclerosis
chr8	8860275	8860276	rs2288673	-	G	G	A/C	1k	rs1045529	23049088	Myopia (pathological)
chr8	66864137	66864138	rs56389721	+	A	A	A/G	1k	rs6472235	23049088	Myopia (pathological)
chr8	66922376	66922377	rs7003160	+	A	A	A/G	1k	rs6472235	23049088	Myopia (pathological)
chr13	45906957	45906958	rs17066606	+	A	A	A/G	1k	rs7323755	23049088	Myopia (pathological)
chr13	73741148	73741149	rs11838472	+	C	C	C/T	self	rs11838472	23049088	Myopia (pathological)
chr12	69754016	69754017	rs634514	+	G	G	A/G	1k	rs315135	18591461	Response to diuretic therapy
chr15	45694515	45694516	rs1346266	-	G	G	A/C	hapmap	rs1153858	24047826	Homoarginine levels
chr1	47185081	47185082	rs1545206	-	C	C	C/G	1k	rs10789491	22095909	Response to hepatitis C treatment
chr6	28920971	28920972	rs3131073	+	G	G	A/G	hapmap	rs4324798	19836008	Lung adenocarcinoma
chr16	11763733	11763734	rs78891184	+	C	C	C/T	1k	rs117096873	23568457	Bulimia nervosa
chr1	107538722	107538723	rs12048389	+	T	T	C/T	1k	rs4118325	19754311	AIDS
chr19	56111074	56111075	rs140900046	+	G	G	A/G	self	rs140900046	24024966	Periodontitis (Mean PAL)
chr7	99102910	99102911	rs11973801	+	A	A	A/G	1k	rs11761528	21533175	Dehydroepiandrosterone sulphate levels
chr11	77988816	77988817	rs2510046	-	T	T	A/G	1k	rs2373115	17553421	Alzheimer's disease (late onset)
chr11	121460948	121460949	rs77819448	+	A	A	A/G	1k	rs11218343	23565137	Alzheimer's disease (late onset)
chr3	156534580	156534581	rs11717133	+	T	T	C/T	1k	rs12638253	19010793	Multiple sclerosis (severity)
chr2	171785427	171785428	rs2195116	-	C	C	A/G	hapmap	rs10183486	22267201	Menopause (age at onset)
chr15	89858601	89858602	rs1138465	-	T	T	A/G	hapmap	rs2307449	22267201	Menopause (age at onset)
chr15	89878390	89878391	rs2856268	-	T	T	A/G	1k	rs2307449	22267201	Menopause (age at onset)
chr1	44249484	44249485	rs917294	-	A	A	C/T	1k	rs3011225	22959728	Amyotrophic lateral sclerosis (age of onset)
chr14	65754019	65754020	rs61988964	+	C	C	C/G	1k	rs1256531	20585324	Conduct disorder (symptom count)
chr6	22141595	22141596	rs9358492	+	A	A	A/G	1k	rs6939340	18463370	Neuroblastoma
chr6	32145706	32145707	rs2269423	-	A	A	G/T	hapmap	rs1061808	22359512	Phospholipid levels (plasma)
chr11	61560080	61560081	rs174538	+	G	G	A/G	self	rs174538	21829377	Phospholipid levels (plasma)
chr3	119217311	119217312	rs2280670	-	C	C	A/G	1k	rs4688011	22354554	Arthritis (juvenile idiopathic)
chr1	70377147	70377148	rs7529450	+	G	G	G/T	1k	rs2226284	22322875	Hypertension risk in short sleep duration
chr10	105668171	105668172	rs7920217	+	C	C	C/T	1k	rs11191865	23583980	Interstitial lung disease
chr1	145395603	145395604	rs12091564	+	T	T	C/T	self	rs12091564	21626137	Coronary heart disease
chr1	145396853	145396854	rs72701850	+	C	C	A/C	1k	rs10218795	21626137	Coronary heart disease
chr1	145398041	145398042	rs16827081	+	G	G	A/G	hapmap	rs10218795	21626137	Coronary heart disease
chr14	100131281	100131282	rs12432679	+	G	G	A/G	1k	rs2895811	21378990	Coronary heart disease
chr16	67052046	67052047	rs7185839	+	T	T	G/T	1k	rs3729639	21347282	Coronary heart disease
chr17	46985592	46985593	rs61576918	+	A	A	A/C	1k	rs46522	21378990	Coronary heart disease
chr17	47022269	47022270	rs2270574	+	C	C	C/T	1k	rs46522	21378990	Coronary heart disease
chr17	47039131	47039132	rs2291725	+	T	T	C/T	1k	rs46522	21378990	Coronary heart disease
chr16	69757827	69757828	rs1437135	+	A	A	A/G	hapmap	rs6499255	23146381	IgE levels
chr6	26104631	26104632	rs198851	+	T	T	G/T	1k	rs1799945	21909115	Systolic blood pressure
chr15	75082551	75082552	rs3784789	-	C	C	C/G	1k	rs1378942	21909115	Systolic blood pressure
chr2	106428719	106428720	rs12053259	+	G	G	A/G	hapmap	rs12995333	23533358	Addiction
chr10	72124527	72124528	rs77881380	+	G	G	A/G	1k	rs4747011	23471985	Brain connectivity
chr6	396320	396321	rs12203592	+	C	C	C/T	self	rs12203592	23548203	Tanning
chr10	126408145	126408146	rs17624662	+	A	A	A/C	1k	rs2629540	23958962	Cocaine dependence
chr5	93447374	93447375	rs9314099	+	T	T	C/T	1k	rs17376456	21310492	Diabetic retinopathy
chr5	93447393	93447394	rs9314100	+	T	T	C/T	hapmap	rs17376456	21310492	Diabetic retinopathy
chr9	98225055	98225056	rs28377268	+	G	G	G/T	1k	rs16909898	23284291	Pulmonary function (interaction)
chr11	73018412	73018413	rs77127734	+	T	T	A/T	1k	rs2027760	23284291	Pulmonary function (interaction)
chr16	75498792	75498793	rs11643207	+	C	C	C/T	1k	rs2865531	23284291	Pulmonary function (interaction)
chr7	4723533	4723534	rs9791644	+	G	G	A/G	self	rs9791644	24023788	Lung function (forced vital capacity)
chr5	149380158	149380159	rs3812009	+	G	G	C/G	1k	rs2304069	20041166	HIV-1 control
chr6	31802540	31802541	rs9368699	+	T	T	C/T	self	rs9368699	20041166	HIV-1 control
chr2	103038526	103038527	rs3755268	-	C	C	C/G	1k	rs2058660	21102463	Crohn's disease
chr5	55438850	55438851	rs10065637	+	C	C	C/T	self	rs10065637	23128233	Crohn's disease
chr5	150169842	150169843	rs76767593	+	C	C	A/C	1k	rs13361189	17554261	Crohn's disease
chr5	150169882	150169883	rs74973123	+	A	A	A/T	1k	rs13361189	17554261	Crohn's disease
chr6	33757046	33757047	rs4713682	+	G	G	C/G	1k	rs751728	23850713	Crohn's disease
chr6	127468273	127468274	rs7741021	+	A	A	A/C	1k	rs9491697	23128233	Crohn's disease
chr7	50269671	50269672	rs1456893	+	G	G	A/G	self	rs1456893	18587394	Crohn's disease
chr11	47259667	47259668	rs326222	+	T	T	C/T	hapmap	rs7120118	19060910	HDL cholesterol
chr11	122518524	122518525	rs6589939	+	A	A	A/G	1k	rs7941030	20686565	HDL cholesterol
chr11	122518608	122518609	rs6589940	+	A	A	A/G	1k	rs7941030	20686565	HDL cholesterol
chr16	57005300	57005301	rs1532625	-	C	C	A/G	1k	rs1532624	23505323	HDL cholesterol
chr1	180950868	180950869	rs2331903	+	C	C	C/T	1k	rs1411478	21685912	Progressive supranuclear palsy
chr1	154417828	154417829	rs4845373	+	C	C	C/T	1k	rs4537545	19567438	C-reactive protein
chr7	96137673	96137674	rs10085588	+	A	A	A/G	1k	rs7781370	19801982	Bone mineral density (hip)
chr10	18940796	18940797	rs4748504	+	A	A	A/T	1k	rs10829156	21658281	Sudden cardiac arrest
chr22	39714907	39714908	rs137625	+	A	A	A/G	1k	rs54211	21658281	Sudden cardiac arrest
chr3	37265312	37265313	rs1392748	-	T	T	A/G	1k	rs7631605	20932310	P-tau181p
chr5	17141483	17141484	rs6859179	+	C	C	C/G	1k	rs682748	19668339	Hippocampal atrophy
chr11	128206409	128206410	rs6590322	+	C	C	C/T	self	rs6590322	19668339	Hippocampal atrophy
chr12	120884290	120884291	rs17431446	+	C	C	C/T	1k	rs17431357	21901158	Insulin resistance/response
chr1	155113103	155113104	rs4971073	+	G	G	G/T	1k	rs10908458	22001757	Liver enzyme levels (gamma-glutamyl transferase)
chr19	39174331	39174332	rs973009	+	G	G	A/G	self	rs973009	23793025	Migraine with aura
chr14	95728582	95728583	rs118009971	+	G	G	A/G	1k	rs115102486	23535033	Alzheimer's disease (cognitive decline)
chr9	38034180	38034181	rs4878742	+	T	T	A/T	1k	rs7873102	20171287	Brain structure
chr21	36237655	36237656	rs11700925	+	C	C	C/T	1k	rs2834655	22542470	Immune response to smallpox vaccine (IL-6)
chr21	36238506	36238507	rs2834655	+	G	G	A/G	self	rs2834655	22542470	Immune response to smallpox vaccine (IL-6)
chr9	97689044	97689045	rs4744411	+	G	G	A/G	1k	rs10821415	22544366	Atrial fibrillation
chr6	39783317	39783318	rs2039112	-	A	A	C/T	1k	rs2395730	20010834	Pulmonary function
chr6	39783357	39783358	rs3008803	+	G	G	G/T	1k	rs2395730	20010834	Pulmonary function
chr17	65487479	65487480	rs1808693	-	A	A	C/T	hapmap	rs2017854	23932459	Pulmonary function
chr5	40490789	40490790	rs10440635	+	G	G	A/G	self	rs10440635	21743469	Ankylosing spondylitis
chr3	53074823	53074824	rs13100714	+	T	T	G/T	1k	rs3796352	22610502	Immune reponse to smallpox (secreted IL-2)
chr12	38710458	38710459	rs4882284	+	A	A	A/G	1k	rs6582630	19483685	Drug-induced liver injury (flucloxacillin)
chr1	196150495	196150496	rs2094028	+	C	C	C/T	1k	rs7512769	20889312	Bipolar disorder and schizophrenia
chr4	95088557	95088558	rs28613890	+	C	C	C/T	1k	rs11097407	20889312	Bipolar disorder and schizophrenia
chr5	115471297	115471298	rs7715759	+	A	A	A/G	1k	rs253959	22688191	Bipolar disorder and schizophrenia
chr7	156044991	156044992	rs10949807	+	C	C	C/T	1k	rs10949808	20889312	Bipolar disorder and schizophrenia
chr9	94877835	94877836	rs10992234	+	A	A	A/G	hapmap	rs7872515	22688191	Bipolar disorder and schizophrenia
chr22	27011419	27011420	rs4822752	+	C	C	C/T	self	rs4822752	20889312	Bipolar disorder and schizophrenia
chr5	149822672	149822673	rs13161334	+	A	A	A/G	1k	rs13177918	22589738	Visceral adipose tissue/subcutaneous adipose tissue ratio
chr2	204400032	204400033	rs116096182	+	G	G	G/T	1k	rs1376877	17903303	Subclinical atherosclerosis traits (other)
chr17	56709076	56709077	rs420878	+	A	A	A/C/G	1k	rs2302189	21940522	Dental caries
chr17	56736472	56736473	rs654778	-	A	A	G/T	1k	rs2302189	21940522	Dental caries
chr17	56736658	56736659	rs368186	-	A	A	C/T	1k	rs2302189	21940522	Dental caries
chr3	143254996	143254997	rs10513207	+	T	T	C/T	1k	rs1371924	17903302	Tonometry
chr14	97354739	97354740	rs4905560	+	C	C	C/T	1k	rs4905558	21507922	Neutrophil count
chr9	100684644	100684645	rs3824496	+	C	C	C/T	1k	rs755109	19197348	Quantitative traits
chr6	170102179	170102180	rs74900588	+	A	A	A/C	1k	rs7762018	23400010	Thiazide-induced adverse metabolic effects in hypertensive patients
chr6	170151765	170151766	rs3749882	-	C	C	A/G	hapmap	rs7762018	23400010	Thiazide-induced adverse metabolic effects in hypertensive patients
chr5	90679503	90679504	rs7715402	+	T	T	A/T	1k	rs933688	19247474	Smoking behavior
chr5	90679518	90679519	rs35712350	+	C	C	C/T	1k	rs933688	19247474	Smoking behavior
chr10	13755543	13755544	rs1541010	+	C	C	C/T	self	rs1541010	20031603	RR interval (heart rate)
chr12	121397874	121397875	rs6489786	+	A	A	A/G	1k	rs2251468	23824729	Homocysteine levels
chr22	38577118	38577119	rs2267371	+	T	T	G/T	hapmap	rs2284063	19578365	Cutaneous nevi
chr10	81947396	81947397	rs61860045	+	C	C	C/T	1k	rs6585424	23144326	Chronic obstructive pulmonary disease-related biomarkers
chr9	102790678	102790679	rs10988948	+	C	C	A/C/T	1k	rs7028939	23551011	Preeclampsia
chr8	134461850	134461851	rs10106540	+	A	A	A/G	self	rs10106540	23903073	Personality dimensions
chr8	144691511	144691512	rs2278898	-	G	G	C/G	1k	rs2290416	18821565	Attention deficit hyperactivity disorder
chr11	64007975	64007976	rs11607007	+	C	C	C/T	hapmap	rs11607165	21784300	Attention deficit hyperactivity disorder
chr11	64013405	64013406	rs11605738	+	G	G	A/G	hapmap	rs11607165	21784300	Attention deficit hyperactivity disorder
chr6	34393844	34393845	rs9469779	+	G	G	A/G	1k	rs206936	20935630	Body mass index
chr19	2169066	2169067	rs7251881	+	G	G	A/G	1k	rs3803915	19851299	Body mass index
chr19	2169120	2169121	rs7256735	+	T	T	G/T	hapmap	rs3803915	19851299	Body mass index
chr19	46172277	46172278	rs11671664	+	G	G	A/G	self	rs11671664	22344221	Body mass index
chr2	120517249	120517250	rs56258468	+	C	C	A/C	1k	rs13401620	22747683	Breast size
chr1	212113435	212113436	rs114296168	+	G	G	G/T	1k	rs17018311	22365631	Temperament (bipolar disorder)
chr17	56709106	56709107	rs9889281	+	T	T	C/T	1k	rs9303401	17903297	Cognitive test performance
chr20	44761376	44761377	rs12481282	+	G	G	C/G	1k	rs12480534	22952603	Response to amphetamines
chr20	44761484	44761485	rs12480534	+	T	T	G/T	self	rs12480534	22952603	Response to amphetamines
chr5	157812019	157812020	rs12188031	+	T	T	C/T	1k	rs9313772	21909110	Blood pressure
chr6	26125341	26125342	rs129128	-	C	C	A/G	hapmap	rs198846	21909110	Blood pressure
chr14	76660855	76660856	rs4899586	+	A	A	A/G	1k	rs2121070	17903302	Blood pressure
chr17	75401189	75401190	rs2164449	-	G	G	C/T	1k	rs892961	22837378	Airflow obstruction
chr19	54606404	54606405	rs254259	-	T	T	A/G	hapmap	rs10423754	23006423	Response to taxane treatment (docetaxel)
chr12	6602366	6602367	rs11559082	-	C	C	A/G	1k	rs10492096	17903296	Hip geometry
chr17	80407479	80407480	rs60529510	+	C	C	C/T	1k	rs9303029	18464913	Protein quantitative trait loci
chr14	71964520	71964521	rs67489015	+	G	G	A/G	1k	rs11848785	21076409	Ventricular conduction
chr12	32576157	32576158	rs2243815	-	C	C	A/G	1k	rs11051970	22491018	Response to tocilizumab in rheumatoid arthritis
chr3	182762436	182762437	rs12637471	+	G	G	A/G	hapmap	rs10513789	21738487	Parkinson's disease
chr16	31044682	31044683	rs58726213	+	A	A	A/G	1k	rs11865038	22451204	Parkinson's disease
chr2	88315992	88315993	rs10192766	+	A	A	A/G	1k	rs12714207	19414484	Bilirubin levels
chr4	122090299	122090300	rs2218959	-	T	T	A/C	1k	rs13116936	23468962	Breast cancer
chr10	5894499	5894500	rs10905307	+	A	A	A/G	1k	rs2380205	20453838	Breast cancer
chr10	64288388	64288389	rs10995195	+	T	T	C/T	1k	rs10995190	23535733	Breast cancer
chr14	68973545	68973546	rs757369	+	A	A	A/G	self	rs757369	23468962	Breast cancer
chr14	91840016	91840017	rs1285820	+	T	T	C/T	1k	rs941764	23535729	Breast cancer
chr14	91840152	91840153	rs8021298	+	G	G	A/G	1k	rs941764	23535729	Breast cancer
chr4	76024765	76024766	rs9993589	+	T	T	C/T	1k	rs1426063	23166209	QT interval
chr15	50946814	50946815	rs11070802	+	A	A	A/G	1k	rs2414059	23166209	QT interval
chr8	103597585	103597586	rs965661	+	C	C	C/T	1k	rs6998277	23793025	Migraine
chr8	103630027	103630028	rs17186961	+	G	G	A/G	hapmap	rs6998277	23793025	Migraine
chr11	61565907	61565908	rs174541	+	T	T	C/T	self	rs174541	23378610	Metabolite levels
chr17	7142850	7142851	rs117616209	+	C	C	C/T	self	rs117616209	22286219	Metabolite levels
chr12	57030685	57030686	rs1107479	-	C	C	A/G	hapmap	rs2958154	20385819	Age-related macular degeneration
chr6	43818941	43818942	rs9472142	+	C	C	C/T	1k	rs9472138	23408906	Thyroid hormone levels
chr1	209964874	209964875	rs674433	+	G	G	G/T	hapmap	rs642961	19270707	Orofacial clefts
chr20	39760447	39760448	rs6029552	+	C	C	C/G	1k	rs6029526	20686565	LDL cholesterol
chr1	36565361	36565362	rs6693322	+	T	T	C/T	1k	rs96067	23291589	Corneal structure
chr17	38177838	38177839	rs12453732	+	A	A	A/C	1k	rs2302777	23502783	Multiple myeloma (hyperdiploidy)
chr1	150808888	150808889	rs2228099	-	C	C	C/G	1k	rs4970988	23263486	Urate levels
chr1	155151492	155151493	rs11264341	+	C	C	C/T	self	rs11264341	23263486	Urate levels
chr2	61670828	61670829	rs2264100	+	G	G	A/G	1k	rs6545883	20694014	Tuberculosis
chr3	50126214	50126215	rs2247510	-	C	C	G/T	hapmap	rs6762477	21102462	Menarche (age at onset)
chr16	14394877	14394878	rs181766	+	T	T	C/T	1k	rs1659127	21102462	Menarche (age at onset)
chr4	10117727	10117728	rs35782983	+	G	G	A/G	1k	rs4698014	23703922	Uric acid levels
chr12	108754303	108754304	rs73201553	+	C	C	C/T	1k	rs17040430	22688191	Bipolar disorder
chr19	12724644	12724645	rs983149	-	A	A	C/T	1k	rs7247513	21254220	Bipolar disorder
chr20	57740604	57740605	rs6026742	+	G	G	A/G	hapmap	rs16982520	19430479	Hypertension
chr11	46722220	46722221	rs7932354	+	T	T	C/T	self	rs7932354	22504420	Bone mineral density
chr13	42952144	42952145	rs9594738	+	C	C	C/T	self	rs9594738	21533022	Bone mineral density
chr16	377366	377367	rs10794639	+	A	A	A/G	1k	rs9921222	22504420	Bone mineral density
chr11	85659007	85659008	rs35866111	+	T	T	A/T	1k	rs17817600	22832961	Alzheimer's disease
chr3	111453628	111453629	rs4682300	+	A	A	A/G	1k	rs4450776	20125193	Cognitive performance
chr15	51177635	51177636	rs1147138	+	G	G	A/G	hapmap	rs1124769	20125193	Cognitive performance
chr12	38710522	38710523	rs7315028	+	G	G	A/G	1k	rs826838	23583979	Heart rate
chr1	30185052	30185053	rs6677829	+	A	A	A/T	1k	rs1866967	22219177	Prostate cancer (gene x gene interaction)
chr6	35437737	35437738	rs115419624	+	C	C	A/C	1k	rs9658108	20195266	Response to antipsychotic treatment
chr3	12266504	12266505	rs35355828	+	G	G	A/G	1k	rs17036101	18372903	Type 2 diabetes
chr13	80707428	80707429	rs1215468	-	A	A	C/T	hapmap	rs1359790	20862305	Type 2 diabetes
chr1	111446300	111446301	rs12563287	+	A	A	A/G	1k	rs12567355	23251661	Obesity-related traits
chr1	111446727	111446728	rs11806706	+	C	C	C/T	1k	rs12567355	23251661	Obesity-related traits
chr2	238499443	238499444	rs2292873	-	C	C	A/G	self	rs2292873	23251661	Obesity-related traits
chr3	43254926	43254927	rs73086702	+	C	C	C/G	1k	rs6767019	23251661	Obesity-related traits
chr3	43254958	43254959	rs73088703	+	G	G	C/G	1k	rs6767019	23251661	Obesity-related traits
chr3	48507574	48507575	rs3135940	+	G	G	A/G	self	rs3135940	23251661	Obesity-related traits
chr4	1243616	1243617	rs3755920	-	T	T	A/G	1k	rs13108904	23251661	Obesity-related traits
chr5	64357582	64357583	rs447583	-	A	A	C/T	1k	rs266590	23251661	Obesity-related traits
chr7	26008051	26008052	rs745580	-	G	G	C/T	self	rs745580	23251661	Obesity-related traits
chr8	8564569	8564570	rs11786125	+	T	T	G/T	1k	rs13256369	23251661	Obesity-related traits
chr10	26370074	26370075	rs2368123	+	G	G	C/G	1k	rs2096176	23251661	Obesity-related traits
chr12	53574489	53574490	rs3108403	+	G	G	A/G	1k	rs2272306	23251661	Obesity-related traits
chr13	43566508	43566509	rs3809358	-	G	G	C/T	hapmap	rs17064002	23251661	Obesity-related traits
chr16	11403752	11403753	rs28671554	+	A	A	A/G	1k	rs737008	23251661	Obesity-related traits
chr16	12707522	12707523	rs4780465	+	T	T	C/T	1k	rs1560104	23251661	Obesity-related traits
chr20	52268994	52268995	rs2041278	+	T	T	G/T	self	rs2041278	23251661	Obesity-related traits

## Sheet: Table S4
Table S4: List of 42 SNPs showing significant enrichment for associated traits.
Table show the detailed information for the SNPs under VDR peak which remain significant after correction. Trait associated with each SNPs and the data set where those VDR peaks were identified are also shown.
For each cell type VDR peaks for treated and untreated samples are counted and if the SNP falls under the peak form specific cell then it is represented by "yes"
Also showing shwoing SNPs which are identified under VDR peaks unique to non-immune related cells.
Chrom	ChromStart	ChromEnd	SNP under VDR peak (Lead+LD SNP)	Asspcoated Phenotype	Peak THP-1,LPS	Peak THP-1	Peak GM10855	Peak GM10861	Peak LX2	Peak LS180	Non-immune cell specific SNP
Chrom	ChromStart	ChromEnd	SNP under VDR peak (Lead+LD SNP)	Asspcoated Phenotype	Peak THP-1,LPS?	Peak THP-1?	Peak GM10855?	Peak GM10861?	Peak LX2?	Peak LS180?	Tissues with peak	DR3?	Non-immune cell specific SNP	NFKB binding
chr1	2507414	2507415	rs4310388	Celiac disease	no	no	no	no	no	yes	1	no	yes	no
chr10	81045279	81045280	rs1250568	Celiac disease	no	no	no	yes	no	no	1	no	no	yes
chr1	192544794	192544795	rs2984920	Celiac disease	no	no	yes	no	no	no	1	no	no	yes
chr10	81046264	81046265	rs1250567	Celiac disease	no	no	no	yes	no	no	1	no	no	yes
chr2	68589321	68589322	rs17035355	Celiac disease	no	no	no	yes	no	no	1	no	no	yes
chr16	11403765	11403766	rs12924957	Celiac disease	no	no	yes	no	no	no	1	no	no	no
chr16	11403892	11403893	rs12928822	Celiac disease	no	no	yes	no	no	no	1	no	no	no
chr3	46263243	46263244	rs34289272	Celiac disease	yes	no	no	no	no	no	1	no	no	no
chr3	46263207	46263208	rs71327040	Celiac disease	yes	no	no	no	no	no	1	no	no	no
chr22	29196756	29196757	rs2269577	Esophageal cancer (squamous cell)	no	no	yes	no	yes	yes	3	no	no	yes
chr22	29191878	29191879	rs2097461	Esophageal cancer (squamous cell)	no	no	yes	no	no	no	1	no	no	no
chr22	29192669	29192670	rs2239815	Esophageal cancer (squamous cell)	no	no	yes	no	no	no	1	no	no	no
chr3	186795247	186795248	rs4686848	Esophageal cancer (squamous cell)	no	no	no	yes	no	no	1	no	no	no
chr22	29225499	29225500	rs5752809	Esophageal cancer (squamous cell)	no	no	yes	no	no	no	1	no	no	no
chr22	29225602	29225603	rs5752812	Esophageal cancer (squamous cell)	no	no	yes	no	no	no	1	no	no	no
chr22	29215541	29215542	rs763073	Esophageal cancer (squamous cell)	no	no	no	yes	no	no	1	no	no	no
chr4	38784632	38784633	rs10012017	Helicobacter pylori serologic status	no	no	no	yes	no	no	1	no	no	yes
chr4	38784677	38784678	rs10034903	Helicobacter pylori serologic status	no	no	no	yes	no	no	1	no	no	yes
chr4	38784723	38784724	rs10004195	Helicobacter pylori serologic status	no	no	no	yes	no	no	1	no	no	yes
chr11	64140703	64140704	rs10897487	Leprosy	no	no	no	no	no	yes	1	no	yes	no
chr11	64140624	64140625	rs11231770	Leprosy	no	no	no	no	no	yes	1	no	yes	no
chr11	64140641	64140642	rs11231771	Leprosy	no	no	no	no	no	yes	1	no	yes	no
chr11	64140736	64140737	rs475032	Leprosy	no	no	no	no	no	yes	1	no	yes	no
chr22	50964861	50964862	rs131804	Mean corpuscular hemoglobin	no	no	no	yes	no	no	1	no	no	yes
chr22	50963964	50963965	rs131806	Mean corpuscular hemoglobin	no	no	yes	yes	no	no	2	no	no	yes
chr19	13044543	13044544	rs2974750	Mean corpuscular hemoglobin	no	no	yes	yes	no	no	2	no	no	yes
chr15	65903397	65903398	rs4366668	Mean corpuscular hemoglobin	no	no	yes	yes	no	no	2	no	no	yes
chr22	50963539	50963540	rs131807	Mean corpuscular hemoglobin	yes	no	no	no	no	no	1	no	no	no
chr4	38805941	38805942	rs5743566	Self-reported allergy	no	no	no	yes	no	no	1	no	no	yes
chr4	38805982	38805983	rs5743565	Self-reported allergy	no	no	no	yes	no	no	1	no	no	yes
chr4	38807363	38807364	rs55830619	Self-reported allergy	no	no	no	yes	no	no	1	no	no	yes
chr4	38807327	38807328	rs45588337	Self-reported allergy	no	no	no	yes	no	no	1	no	no	yes
chr2	8443802	8443803	rs10178845	Self-reported allergy	no	no	yes	yes	no	no	2	no	no	yes
chr2	8442247	8442248	rs10174949	Self-reported allergy	no	no	yes	yes	no	no	2	yes	no	yes
chr3	188080419	188080420	rs7628982	Vitiligo	no	no	no	no	yes	no	1	no	yes	no
chr10	81009787	81009788	rs10824732	Vitiligo	no	no	no	yes	no	no	1	no	no	yes
chr3	119281635	119281636	rs867234	Vitiligo	no	no	yes	yes	no	no	2	no	no	yes
chr3	119281589	119281590	rs885654	Vitiligo	no	no	yes	yes	no	no	2	no	no	yes
chr19	4831877	4831878	rs4807000	Vitiligo	no	no	no	yes	no	no	1	no	no	yes
chr3	119278467	119278468	rs16829980	Vitiligo	no	no	yes	yes	no	no	2	yes	no	yes
chr3	119278456	119278457	rs41271391	Vitiligo	no	no	yes	yes	no	no	2	no	no	yes
chr12	56401084	56401085	rs10876864	Vitiligo	no	no	yes	yes	no	no	2	no	no	yes

## Sheet: Table S5
Table S5: RegulomeDB scores for 42 significant trait associated SNPs.
File is sorted for RegulomeDB score
Chrom	ChromStart	ChromEnd	SNP under VDR peak (Lead+LD SNP)	Strand	refNCBI	refUCSC	Observed	Derived From (dataset)	Derived From GWAS SNP	RegulomeDB score	Chromatin_Structure	Motifs|Footprinting	Protein_Binding|ChIP-seq
chr4	38805982	38805983	rs5743565	-	T	T	A/G	1k	rs2101521	1b	FAIRE,DNase-seq	GATA-4, GATA-4,	PAX5, YY1, TCF12, BCL3, BATF, POLR2A, POU2F2, NFKB1, MEF2A, EBF1, IRF4, SMC3
chr4	38784723	38784724	rs10004195	+	T	T	A/T	self	rs10004195	1f	FAIRE,DNase-seq		YY1, TBP, ZNF143, POLR2A, TAF1, RAD21, NFKB1, MEF2A, CTCF, EBF1, SMC3
chr11	64140703	64140704	rs10897487	+	C	C	C/T	1k	rs538147	1f	FAIRE,DNase-seq		HNF4A, ZNF263, NFYA, POLR2A, NFYB, CDX2, CHD2
chr11	64140736	64140737	rs475032	+	G	G	C/G	1k	rs538147	1f	FAIRE,DNase-seq		HNF4A, ZNF263, POLR2A, CDX2
chr12	56401084	56401085	rs10876864	+	G	G	A/G	self	rs10876864	1f	FAIRE,DNase-seq		HNF4A, SIN3A, SMARCC1, MXI1, HEY1, EP300, GABPA, POU2F2, MYC, RAD21, NFKB1, IRF1, ELF1, E2F4, SMC3, SP1, SMARCB1, JUND, RFX5, ETS1, GTF2F1, YY1, TBP, ZNF143, POLR2A, TAF1, ELK4, IRF4, SRF, NR2C2
chr16	11403892	11403893	rs12928822	+	C	C	C/T	self	rs12928822	1f	FAIRE,DNase-seq		SPI1, HEY1, MAX, USF2, USF1, CHD2, SP1, BHLHE40, CREBBP, JUND, SMARCA4, PAX5, NR3C1, TCF12, POLR2A, FOXA1, EBF1
chr1	192544794	192544795	rs2984920	+	A	A	A/G	hapmap	rs2816316	2a	FAIRE,DNase-seq	Sfpi1, PU1, P50:RELA-P65, NF-kappaB, PU.1, P50:RELA-P65, PU.1, NF-kappaB, Spic, PU1, SPI-B, SPI-B	SPI1, EP300, MEF2C, MAX, RAD21, NFKB1, MEF2A, BCL11A, USF2, CHD2, SP1, PAX5, TBP, STAT3, POLR2A
chr11	64140624	64140625	rs11231770	+	G	G	A/G	1k	rs538147	2a	FAIRE,DNase-seq	SP1, CKROX, Zfp410, SP1, MAZ, Sp1, CKROX, Sp1, MAZ,	HNF4A, ZNF263, NFYA, MAX, IRF1, USF1, NFYB, USF2, CHD2, FOS, SP1, SP2, ATF3, POLR2A, CDX2
chr22	29192669	29192670	rs2239815	+	T	T	C/T	self	rs2239815	2b	FAIRE,DNase-seq	Six-1, Six-6, Six2, Six-6, Six1, Six-1, Six6, Six3	MEF2A, BATF, POLR2A
chr22	29196756	29196757	rs2269577	+	G	G	C/G	1k	rs2239815	2b	FAIRE,DNase-seq	HIF1, AhR=Arnt=HIF-1, AhR=Arnt=HIF-1, HIF1,	GATA1, HNF4A, HEY1, GABPA, MYC, NFKB1, E2F4, CHD2, CCNT2, SP1, RFX5, PAX5, GTF2F1, TBP, YY1, POLR2A, TAF1, E2F1, CDX2
chr22	29225602	29225603	rs5752812	+	T	T	A/T	1k	rs2239815	2b	FAIRE,DNase-seq	STAT3:STAT3, STAT3:STAT3,	SPI1, POU2F2, MYC, MAX, RAD21, SMC3, TCF4, PAX5, YY1, ZNF143, CTCF, RXRA, IRF4, EBF1, HDAC2
chr22	50964861	50964862	rs131804	+	G	G	A/G	1k	rs470119	2b	FAIRE,DNase-seq	Zfx, Zfx,	NFKB1, POLR2A, TAF1, SRF, IRF4
chr10	81009787	81009788	rs10824732	+	G	G	A/G	1k	rs11593576	2b	FAIRE,DNase-seq	MZF1, MZF1	NFKB1, POLR2A, TAF1, SRF, IRF4
chr3	119281589	119281590	rs885654	-	C	C	G/T	1k	rs59374417	2b	FAIRE,DNase-seq	Freac-2, Foxj3, FOXO4, Freac-4, Freac-4, FOXO4, Foxa2, Foxk1, FOXO1, Foxj1, Freac-2, FOXO1,	MEF2C, NFKB1, BCL11A, MEF2A, SP1, TBP, TCF12, BCL3, POLR2A, EBF1
chr3	119281635	119281636	rs867234	-	G	G	C/G	1k	rs59374417	2b	FAIRE,DNase-seq	TCF11, TCF11	MEF2C, NFKB1, BCL11A, MEF2A, SP1, TBP, TCF12, BCL3, POLR2A, EBF1
chr2	68589321	68589322	rs17035355	+	C	C	A/C	hapmap	rs17035378	3a	DNase-seq	Bhlhb2,	GATA1, SIN3A, EP300, POU2F2, MYC, MAX, NANOG, RAD21, NFKB1, ELF1, USF1, USF2, SMC3, CHD2, SP1, E2F6, JUND, PAX5, ATF3, YY1, TBP, ZNF143, TCF12, POLR2A, TAF1, CTCF, CDX2, RXRA, SRF, IRF4, HDAC2
chr10	81046264	81046265	rs1250567	-	T	T	A/G	1k	rs1250552	3a	FAIRE,DNase-seq		SPI1, EP300, GABPA, MEF2C, POU2F2, MYC, MAX, NFKB1, BCL11A, MEF2A, CHD2, CREBBP, SMARCA4, PAX5, YY1, BCL3, TCF12, BATF, POLR2A, TAF1, FOSL1, EBF1, RXRA, ZBTB33, IRF4, SRF, REST
chr22	29215541	29215542	rs763073	+	G	G	A/G	hapmap	rs2239815	3a	FAIRE,DNase-seq		HNF4A, GATA6, TCF4, CDX2, E2F1
chr4	38807363	38807364	rs55830619	-	G	G	A/C/T	1k	rs2101521	3a	FAIRE,DNase-seq		POU2F2, MYC, RAD21, ELF1, TBP, TAF1, SPI1, EP300, MAX, NFKB1, MEF2A, PAX5, POLR2A, IRF4
chr10	81045279	81045280	rs1250568	-	T	T	A/G	1k	rs1250552	4	FAIRE,DNase-seq		SPI1, EP300, EGR1, MYC, POU2F2, NFKB1, BCL11A, MEF2A, USF2, ELF1, SP1, SMARCA4, PAX5, YY1, TCF12, BATF, POLR2A, TAF1, EBF1, SRF, IRF4
chr16	11403765	11403766	rs12924957	+	C	C	C/T	1k	rs12928822	4	DNase-seq		HEY1, CHD2, SP1, CREBBP, PAX5, TCF12, EBF1
chr3	46263207	46263208	rs71327040	+	G	G	G/T	1k	rs13098911	4	DNase-seq		SPI1
chr1	2507414	2507415	rs4310388	+	G	G	A/G/T	hapmap	rs3748816	4	DNase-seq		HNF4A, SPI1, EP300, SP1, JUND, CDX2, RXRA
chr22	29225499	29225500	rs5752809	+	G	G	A/G	1k	rs2239815	4	FAIRE,DNase-seq		POU2F2, MYC, MAX, RAD21, SMC3, TCF4, PAX5, YY1, ZNF143, CTCF, RXRA, IRF4, EBF1, HDAC2
chr4	38784632	38784633	rs10012017	+	G	G	G/T	1k	rs10004195	4	FAIRE,DNase-seq		POU2F2, RAD21, NFKB1, MEF2A, SMC3, YY1, TBP, ZNF143, TCF12, POLR2A, TAF1, CTCF, EBF1
chr4	38784677	38784678	rs10034903	+	C	C	C/G	1k	rs10004195	4	FAIRE,DNase-seq		POU2F2, RAD21, NFKB1, MEF2A, SMC3, YY1, TBP, ZNF143, TCF12, POLR2A, TAF1, CTCF, EBF1
chr11	64140641	64140642	rs11231771	+	T	T	G/T	1k	rs538147	4	FAIRE,DNase-seq		HNF4A, ZNF263, NFYA, MAX, IRF1, USF1, NFYB, USF2, CHD2, FOS, SP1, POLR2A, CDX2
chr15	65903397	65903398	rs4366668	+	G	G	A/G	1k	rs6494537	4	FAIRE,DNase-seq		GATA1, SPDEF, SMARCC1, HNF4A, HMGN3, HEY1, MYC, POU2F2, TRIM28, ELF1, BCLAF1, STAT1, E2F6, SMARCB1, SMARCA4, ETS1, TBP, BCL3, NR3C1, TAF1, ELK4, RXRA, ZNF263, SIN3A, SIX5, EP300, GABPA, MAX, NFKB1, MEF2A, USF1, CHD2, CCNT2, SP1, JUND, GTF2F1, YY1, POLR2A, HNF4G, E2F1, CDX2, IRF4, SRF, TAF7, NR2C2, REST
chr19	13044543	13044544	rs2974750	+	C	C	A/C	hapmap	rs11085824	4	FAIRE,DNase-seq		HMGN3, HEY1, POU2F2, MYC, CEBPB, USF2, ELF1, SMARCB1, TBP, NR3C1, TAF1, ZEB1, ELK4, SIN3A, MXI1, SIX5, GABPA, MAX, XRCC4, NFKB1, IRF1, USF1, CCNT2, PAX5, GTF2F1, YY1, TCF12, ZNF143, POLR2A, TAF7, CDX2, E2F1, NR2C2, REST
chr22	50963964	50963965	rs131806	-	C	C	C/G	1k	rs470119	4	FAIRE,DNase-seq		HNF4A, HEY1, MYC, E2F6, ATF3, ETS1, TAF1, SIN3A, MXI1, NRF1, MAX, NFKB1, IRF1, SP1, CCNT2, POLR2A, E2F1, CDX2
chr22	50963539	50963540	rs131807	-	G	G	C/G	1k	rs470119	4	FAIRE,DNase-seq		HNF4A, E2F6, RXRA, POLR2A, HNF4G
chr2	8442247	8442248	rs10174949	+	G	G	A/G	self	rs10174949	4	FAIRE,DNase-seq		PBX3, GATA1, JUN, EGR1, MEF2C, POU2F2, ELF1, BCLAF1, SMC3, SMARCA4, TBP, BCL3, BATF, FOSL2, EBF1, TAL1, SIN3A, SPI1, SIX5, EP300, NFKB1, BCL11A, JUNB, CHD2, SP1, FOS, JUND, PAX5, TCF12, POLR2A, FOSL1, GATA2, SRF, IRF4
chr2	8443802	8443803	rs10178845	+	G	G	A/G	hapmap	rs10174949	4	FAIRE,DNase-seq		EGR1, MEF2C, POU2F2, MYC, RAD21, ELF1, BCLAF1, BCL3, BATF, ZEB1, CTCF, EBF1, SPI1, EP300, GABPA, MAX, NFKB1, BCL11A, SP1, PAX5, TCF12, SRF, IRF4, REST
chr4	38805941	38805942	rs5743566	-	G	G	C/G	1k	rs2101521	4	FAIRE,DNase-seq		POU2F2, SMC3, BCL3, BATF, EBF1, NFKB1, MEF2A, PAX5, YY1, TCF12, POLR2A, IRF4
chr4	38807327	38807328	rs45588337	-	A	A	C/T	1k	rs2101521	4	FAIRE,DNase-seq		POU2F2, MYC, RAD21, ELF1, TBP, BATF, TAF1, SPI1, EP300, MAX, NFKB1, MEF2A, PAX5, POLR2A, IRF4
chr19	4831877	4831878	rs4807000	+	A	A	A/G	hapmap	rs6510827	4	FAIRE,DNase-seq		ELF1, SMARCB1, BCL3, TAF1, CTCF, SIN3A, NFKB1, E2F4, CCNT2, PAX5, TCF12, STAT3, POLR2A, E2F1, CDX2
chr3	119278456	119278457	rs41271391	+	G	G	G/T	1k	rs59374417	4	FAIRE,DNase-seq		POU2F2, RAD21, BCLAF1, SMC3, TBP, TAF1, ZEB1, CTCF, EBF1, NFKB1, MEF2A, YY1, ZNF143, POLR2A
chr3	119278467	119278468	rs16829980	+	A	A	A/C/G	1k	rs59374417	4	FAIRE,DNase-seq		POU2F2, RAD21, BCLAF1, SMC3, TBP, TAF1, ZEB1, CTCF, EBF1, NFKB1, MEF2A, YY1, ZNF143, POLR2A
chr3	188080419	188080420	rs7628982	+	C	C	C/G	1k	rs9851967	4	FAIRE,DNase-seq		JUN, TRIM28, RAD21, SMC3, FOSL2, FOXA1, CTCF, GATA3, EP300, MAX, FOS, JUND, GATA2
chr3	186795247	186795248	rs4686848	+	G	G	A/G	1k	rs2239612	4
chr3	46263243	46263244	rs34289272	+	C	C	C/T	1k	rs13098911	5		Spdef, SAP-1a, ELK1, MEIS1A:HOXA9, Gm4881
chr22	29191878	29191879	rs2097461	+	T	T	C/T	1k	rs2239815	5

## Sheet: Table S6
Table S6: Summary of HaploReg results for 42 trait associated SNPs.
HaploReg analysis shows the specific chromatin marks associated with SNPs in ENCODE data. Motif change shows the number of transcription factor motifs are affected by altered alleles of these SNPs.
File is sorted as Supplementary Table 4.
Chrom	ChromStart	ChromEnd	SNP under VDR peak (Lead+LD SNP)	Strand	refNCBI	refUCSC	Observed	Derived From (dataset)	Derived From GWAS SNP	AFR (freq)	AMR (freq)	ASN (freq)	EUR (freq)	Promoter histone marks	Enhancer histone marks	DNAse	Proteins bound	eQTL tissues	Motifs changed	GENCODE genes	dbSNP func annot
chr4	38805982	38805983	rs5743565	-	T	T	A/G	1k	rs2101521	0.02	0.15	0.5	0.19	GM12878	4 cell types	11 cell types	14 bound proteins		21 altered motifs	TLR1	5'-UTR
chr4	38784723	38784724	rs10004195	+	T	T	A/T	self	rs10004195	0.41	0.23	0.54	0.24		GM12878	26 cell types	11 bound proteins			112bp 5' of TLR10
chr12	56401084	56401085	rs10876864	+	G	G	A/G	self	rs10876864	0.18	0.65	0.74	0.59	8 cell types	Huvec	39 cell types	31 bound proteins		AIRE	357bp 5' of IKZF4
chr11	64140703	64140704	rs10897487	+	C	C	C/T	1k	rs538147	0.06	0.35	0.22	0.39	HepG2	K562, GM12878, H1	HMEC,LNCaP,Hepatocytes	6 bound proteins	Gibbs_Cerebellum	Isl2,Nkx1-1,Vax2	1kb 3' of RPS6KA4
chr11	64140736	64140737	rs475032	+	G	G	C/G	1k	rs538147	0.73	0.63	0.78	0.61	HepG2	K562, GM12878, H1	HMEC,LNCaP	POL2,POL24H8,ZNF263	Gibbs_Cerebellum,Stranger_LCL	Nr2f2	1kb 3' of RPS6KA4
chr11	64140624	64140625	rs11231770	+	G	G	A/G	1k	rs538147	0.06	0.35	0.22	0.39	HepG2	K562, GM12878, H1	15 cell types	14 bound proteins		8 altered motifs	937bp 3' of RPS6KA4
chr1	192544794	192544795	rs2984920	+	A	A	A/G	hapmap	rs2816316	0.97	0.79	0.77	0.81	GM12878	NHLF	21 cell types	16 bound proteins		Irf,PU.1	61bp 5' of RGS1
chr10	81009787	81009788	rs10824732	+	G	G	A/G	1k	rs11593576	0.06	0.25	0.2	0.35		GM12878	8 cell types	6 bound proteins		AP-2rep,LBP-1,MZF1::1-4	ZMIZ1	intronic
chr22	50964861	50964862	rs131804	+	G	G	A/G	1k	rs470119	0.31	0.52	0.7	0.56	9 cell types		36 cell types	19 bound proteins		10 altered motifs	SCO2	synonymous
chr22	29192669	29192670	rs2239815	+	T	T	C/T	self	rs2239815	0.73	0.34	0.61	0.3	GM12878	HepG2	5 cell types	BATF,MEF2A,POL2		4 altered motifs	XBP1	intronic
chr22	29196756	29196757	rs2269577	+	G	G	C/G	1k	rs2239815	0.58	0.32	0.61	0.3	9 cell types		4 cell types	17 bound proteins		4 altered motifs	CTA-292E10.6
chr22	29225602	29225603	rs5752812	+	T	T	A/T	1k	rs2239815	0.59	0.32	0.61	0.3		HepG2	87 cell types	16 bound proteins	Stranger_LCL	5 altered motifs	CTA-292E10.6
chr3	119281635	119281636	rs867234	-	G	G	C/G	1k	rs59374417	0.3	0.11	0.27	0.11		GM12878	15 cell types	9 bound proteins		AP-1,ERalpha-a,GR	3.2kb 5' of CD80
chr3	119281589	119281590	rs885654	-	C	C	G/T	1k	rs59374417	0.19	0.1	0.27	0.11		GM12878	21 cell types	11 bound proteins		8 altered motifs	3.1kb 5' of CD80
chr2	68589321	68589322	rs17035355	+	C	C	A/C	hapmap	rs17035378	0.2	0.36	0.66	0.28		K562, GM12878	106 cell types	31 bound proteins			AC015969.3
chr4	38784632	38784633	rs10012017	+	G	G	G/T	1k	rs10004195	0.56	0.24	0.55	0.24		GM12878	105 cell types	15 bound proteins		CIZ	21bp 5' of TLR10
chr4	38784677	38784678	rs10034903	+	C	C	C/G	1k	rs10004195	0.65	0.25	0.55	0.24		GM12878	87 cell types	15 bound proteins			66bp 5' of TLR10
chr2	8442247	8442248	rs10174949	+	G	G	A/G	self	rs10174949	0.05	0.28	0.27	0.32		HSMM, K562, GM12878	46 cell types	33 bound proteins		HMG-IY,NF-kappaB	LINC00299	intronic
chr2	8443802	8443803	rs10178845	+	G	G	A/G	hapmap	rs10174949	0.07	0.28	0.27	0.32		GM12878	32 cell types	25 bound proteins		YY1,ZEB1	LINC00299	intronic
chr11	64140641	64140642	rs11231771	+	T	T	G/T	1k	rs538147	0.06	0.35	0.22	0.39	HepG2	K562, GM12878, H1	9 cell types	12 bound proteins		4 altered motifs	954bp 3' of RPS6KA4
chr10	81046264	81046265	rs1250567	-	T	T	A/G	1k	rs1250552	0.83	0.46	0.73	0.4		6 cell types	51 cell types	26 bound proteins		Smad,Zic	ZMIZ1	intronic
chr10	81045279	81045280	rs1250568	-	T	T	A/G	1k	rs1250552	0.51	0.38	0.44	0.37		GM12878, Huvec	9 cell types	23 bound proteins		10 altered motifs	ZMIZ1	intronic
chr16	11403765	11403766	rs12924957	+	C	C	C/T	1k	rs12928822	0.06	0.08	0.05	0.15		4 cell types	8 cell types	6 bound proteins		Nkx2,PEBP	RMI2
chr16	11403892	11403893	rs12928822	+	C	C	C/T	self	rs12928822	0.06	0.08	0.05	0.15		4 cell types	24 cell types	15 bound proteins		GR,Mef2	RMI2
chr22	50963964	50963965	rs131806	-	C	C	C/G	1k	rs470119	0.31	0.52	0.7	0.56	9 cell types		HA-sp	17 bound proteins		10 altered motifs	SCO2	5'-UTR
chr22	50963539	50963540	rs131807	-	G	G	C/G	1k	rs470119	0.3	0.52	0.7	0.57	9 cell types		9 cell types	6 bound proteins		CTCF	SCO2	intronic
chr3	119278467	119278468	rs16829980	+	A	A	A/C/G	1k	rs59374417	0.32	0.11	0.27	0.11	GM12878, K562	HepG2	83 cell types	16 bound proteins		HNF4	18bp 5' of CD80	5'-UTR
chr19	13044543	13044544	rs2974750	+	C	C	A/C	hapmap	rs11085824	0.84	0.6	0.85	0.7	9 cell types		117 cell types	37 bound proteins		12 altered motifs	FARSA	5'-UTR
chr3	119278456	119278457	rs41271391	+	G	G	G/T	1k	rs59374417	0.29	0.11	0.27	0.11	GM12878, K562	HepG2	74 cell types	16 bound proteins		HNF4	7bp 5' of CD80	5'-UTR
chr1	2507414	2507415	rs4310388	+	G	G	A/G/T	hapmap	rs3748816	0.53	0.41	0.45	0.32	HepG2	GM12878	8 cell types	5 bound proteins			RP3-395M20.7
chr15	65903397	65903398	rs4366668	+	G	G	A/G	1k	rs6494537	0.92	0.42	0.78	0.38	9 cell types			44 bound proteins		Ets	C15orf44	5'-UTR
chr4	38807327	38807328	rs45588337	-	A	A	C/T	1k	rs2101521	0.01	0.15	0.5	0.19		7 cell types	39 cell types	18 bound proteins		Maf	TLR1
chr19	4831877	4831878	rs4807000	+	A	A	A/G	hapmap	rs6510827	0.82	0.61	0.62	0.62	9 cell types		34 cell types	14 bound proteins		4 altered motifs	140bp 5' of TICAM1
chr4	38807363	38807364	rs55830619	-	G	G	A/C/T	1k	rs2101521	0	0.02	0.14	0.04		7 cell types	20 cell types	17 bound proteins			TLR1
chr4	38805941	38805942	rs5743566	-	G	G	C/G	1k	rs2101521	0.02	0.15	0.5	0.19	GM12878	4 cell types	17 cell types	14 bound proteins		RREB-1	TLR1	5'-UTR
chr22	29225499	29225500	rs5752809	+	G	G	A/G	1k	rs2239815	0.59	0.33	0.61	0.3		HepG2	108 cell types	15 bound proteins	Stranger_LCL	Brachyury,LXR	CTA-292E10.6
chr3	46263207	46263208	rs71327040	+	G	G	G/T	1k	rs13098911	0.01	0.04	0.05	0.09		GM12878		PU1		EWSR1-FLI1,Irf	CCR3
chr3	188080419	188080420	rs7628982	+	C	C	C/G	1k	rs9851967	0.82	0.63	0.64	0.53		Huvec	43 cell types	13 bound proteins		Irf,Myc	LPP	intronic
chr22	29215541	29215542	rs763073	+	G	G	A/G	hapmap	rs2239815	0.73	0.34	0.61	0.3		HepG2, GM12878	10 cell types	TCF4,HAE2F1		7 altered motifs	CTA-292E10.6
chr3	46263243	46263244	rs34289272	+	C	C	C/T	1k	rs13098911	0.01	0.04	0.05	0.09		GM12878				5 altered motifs	CCR3
chr22	29191878	29191879	rs2097461	+	T	T	C/T	1k	rs2239815	0.58	0.32	0.6	0.3	GM12878					5 altered motifs	XBP1	intronic
chr3	186795247	186795248	rs4686848	+	G	G	A/G	1k	rs2239612	0.06	0.1	0.17	0.12						NRSF,THAP1	ST6GAL1	3'-UTR

## Sheet: Table S7
Table S7: HaploReg summary table of enrichment analysis of enhancers and Dnase sensitive regions associated with 42 trait associated SNPs.
Table shows the names of cell lines where enhancers associated with 42 trait associated SNPs were significantly enriched
Enhancers were determined through analysis of certain histone marks in each cell line in ENCODE analysis.
Enhancer enrichment analysis
Cell type		All enhancers					Strongest enhancers
ID	Description	Obs	Exp	Fold	p		Obs	Exp	Fold	p
H1	H1 Cell Line	6	1.8	3.3	0.008796		6	0.2	39.4	0
HepG2	hepatocellular carcinoma	12	1.6	7.5	0		6	0.5	11.3	1.5e-05
Huvec	umbilical vein endothelial cells	6	2	3.1	0.012986		1	1	1	0.630861
K562	leukemia	10	2	5	2.2e-05		6	0.6	9.3	4.4e-05
HSMM	skeletal muscle myoblasts	6	2.2	2.7	0.022361		1	1	1	0.626193
NHLF	lung fibroblasts	6	2	3	0.01366		5	0.8	6.7	0.000896
GM12878	B-lymphocyte, lymphoblastoid	23	2	11.3	0		9	0.7	12.2	0
DNase enrichment analysis
Cell type				DNase
ID	Description	Treatment	Production center	Obs	Exp	Fold	p
GM06990	B-lymphocyte, lymphoblastoid	None	UW	17	0.2	77.1	0
CLL	chronic lymphocytic leukemia	None	Duke	18	0.2	76.5	0
Monocytes-CD14+_RO01746	CD14-positive cells from human leukapheresis production	None	UW	24	0.3	72	0
CD20+	B cells	None	UW	18	0.3	68.8	0
Th2	primary Th2 T cells	None	UW	14	0.2	66.2	0
GM12864	B-lymphocyte, lymphoblastoid	None	UW	22	0.3	64.3	0
GM19239	B-lymphocyte, lymphoblastoid	None	Duke	17	0.3	55	0
GM12865	B-lymphocyte, lymphoblastoid	None	UW	19	0.4	53.6	0
CD34+_Mobilized	hematopoietic progenitor cells	None	UW	20	0.4	50.1	0
GM18507	B-lymphocyte, lymphoblastoid	None	Duke	13	0.3	46.2	0
HL-60	promyelocytic leukemia cells	None	UW	18	0.4	46	0
PANC-1	pancreatic carcinoma	None	UW	13	0.3	45.8	0
GM19238	B-lymphocyte, lymphoblastoid	None	Duke	16	0.4	43.5	0
HMVEC-dAd	adult dermal microvascular endothelial cells.	None	UW	13	0.3	43.2	0
CMK	acute megakaryocytic leukemia	None	UW	14	0.3	42.5	0
Jurkat	T lymphoblastoid derived from an acute T cell leukemia,	None	UW	17	0.4	42.3	0
NB4	acute promyelocytic leukemia	None	UW	15	0.4	41.9	0
Urothelia	urothelial cells	None	Duke	15	0.4	41.1	0
GM12878	B-lymphocyte, lymphoblastoid	None	AWG	18	0.4	41.1	0
GM12891	B-lymphocyte, lymphoblastoid	None	Duke	14	0.4	38.9	0
HPAEC	pulmonary artery endothelial cells.	None	UW	11	0.3	36.9	0
AG10803	abdominal skin fibroblasts	None	UW	15	0.4	36.5	0
HRGEC	renal glomerular endothelial cells	None	UW	12	0.3	36.1	0
HTR8svn	trophoblast (HTR-8/SVneo) cell line	None	NA	11	0.3	35.7	0
HCT-116	colorectal carcinoma	None	UW	10	0.3	35.6	0
HMVEC-dLy-Ad	adult lymphatic microvascular endothelial cells, dermal-derived	None	UW	11	0.3	35.4	0
HMVEC-dNeo	neonatal microvascular endothelial cells (single donor), dermal-derived	None	UW	12	0.3	35.2	0
GM19240	B-lymphocyte, lymphoblastoid	None	Duke	16	0.5	35.2	0
GM12892	B-lymphocyte, lymphoblastoid	None	Duke	14	0.4	34.6	0
HMVEC-dBl-Neo	neonatal blood microvascular endothelial cells, dermal-derived	None	UW	14	0.4	34.5	0
Adult_CD4_Th0	CD4+ cells isolated from human blood and enriched for Th0 populations	None	UW	17	0.5	33.2	0
RWPE1	prostate epithelial	None	Duke	12	0.4	32.4	0
HPF	pulmonary fibroblasts isolated from lung tissue	None	UW	12	0.4	32.4	0
HFF	foreskin fibroblast	None	UW	15	0.5	32.4	0
HRCEpiC	renal cortical epithelial cells	None	UW	15	0.5	32	0
HMVEC-LLy	lymphatic microvascular endothelial cells, lung-derived	None	UW	11	0.4	31.3	0
Huh-7	hepatocellular carcinoma	None	Duke	11	0.4	29.5	0
HPDE6-E6E7	pancreatic duct cells	None	Duke	10	0.3	29.4	0
HCF	cardiac fibroblasts	None	UW	12	0.4	28.8	0
A549	epithelial cell line derived from a lung carcinoma tissue	None	AWG	12	0.4	28.5	0
Urothelia	urothelial cells	UT189	Duke	13	0.5	28.4	0
AoSMC	aortic smooth muscle	None	Duke	11	0.4	28.3	0
HRE	renal epithelial cells	None	UW	13	0.5	28.1	0
WI-38	embryonic lung fibroblast cells	4OHTAM_20nM_72hr	UW	14	0.5	27.8	0
HMVEC-dLy-Neo	neonatal lymphatic microvascular endothelial cells, dermal-derived	None	UW	10	0.4	27.3	0
HCFaa	cardiac fibroblasts- adult atrial	None	UW	12	0.4	27	0
HMVEC-LBl	blood microvascular endothelial cells, lung-derived	None	UW	11	0.4	26.7	0
RPTEC	renal proximal tubule epithelial cells	None	UW	11	0.4	26.5	0
PrEC	prostate epithelial cell line	None	UW	11	0.4	26.2	0
Ishikawa	endometrial adenocarcinoma	4OHTAM_20nM_72hr	Duke	9	0.3	25.7	0
HMVEC-dBl-Ad	adult blood microvascular endothelial cells, dermal-derived	None	UW	10	0.4	25.4	0
HSMM_emb	embryonic myoblast	None	Duke	8	0.3	25.3	0
HMF	mammary fibroblasts	None	UW	11	0.4	25.2	0
HAc	astrocytes-cerebellar	None	UW	11	0.4	25.2	0
AG09309	adult toe fibroblast	None	UW	12	0.5	24.9	0
HVMF	villous mesenchymal fibroblast cells	None	UW	10	0.4	24.6	0
HUVEC	umbilical vein endothelial cells	None	AWG	11	0.4	24.6	0
BE2_C	neuroblastoma	None	UW	11	0.4	24.6	0
SAEC	small airway epithelial cells	None	UW	12	0.5	24.4	0
Gliobla	glioblastoma	None	Duke	10	0.4	24.4	0
HPAF	pulmonary artery fibroblasts	None	UW	11	0.5	24.1	0
AoAF	aortic adventitial fibroblast	None	UW	10	0.4	24	0
AG09319	gum tissue fibroblasts	None	UW	8	0.3	24	0
Caco-2	colorectal adenocarcinoma	None	UW	8	0.3	23.9	0
MCF-7	mammary gland, adenocarcinoma	Hypoxia_LacAcid	Duke	9	0.4	23.8	0
HCM	cardiac myocytes	None	UW	11	0.5	23.4	0
ProgFib	fibroblasts, Hutchinson-Gilford progeria syndrome	None	Duke	12	0.5	23.3	0
Ishikawa	endometrial adenocarcinoma	Estradiol_100nM_1hr	Duke	8	0.3	23.2	0
AG04450	fetal lung fibroblast	None	UW	8	0.4	22.6	0
Th1	primary Th1 T cells	None	AWG	18	0.8	22.5	0
LNCaP	prostate adenocarcinoma	androgen	Duke	8	0.4	22.5	0
WI-38	embryonic lung fibroblast cells	None	UW	9	0.4	22.4	0
NHDF-neo	neonatal dermal fibroblasts	None	UW	10	0.4	22.4	0
HPdLF	periodontal ligament fibroblasts	None	UW	9	0.4	22.4	0
FibroP	fibroblasts taken from individuals with Parkinson's disease	None	Duke	14	0.6	22.2	0
Myometr	myometrial cells	None	Duke	9	0.4	22	0
HFF-Myc	foreskin fibroblast cells expressing canine cMyc	None	UW	11	0.5	21.4	0
Hepatocytes	primary hepatocytes	None	Duke	9	0.4	21.4	0
HEEpiC	esophageal epithelial cells	None	UW	11	0.5	21.2	0
HeLa-S3	cervical carcinoma	None	AWG	10	0.5	20.8	0
Stellate	hepatic stellate cells	None	Duke	8	0.4	20.5	0
K562	leukemia	None	AWG	10	0.5	20.3	0
HGF	gingival fibroblasts	None	UW	7	0.3	20.2	0
SK-N-MC	neuroepithelioma	None	UW	7	0.4	20	0
HAEpiC	amniotic epithelial cells	None	UW	10	0.5	20	0
HRPEpiC	retinal pigment epithelial cells	None	UW	11	0.6	19.9	0
SKMC	Skeletal Striated Muscle Cells from M. pectoralis / Mm. intercostales	None	UW	10	0.5	19.8	0
NHDF-Ad	adult dermal fibroblasts	None	UW	11	0.6	19.8	0
HCPEpiC	choroid plexus epithelial cells	None	UW	10	0.5	19.6	0
T-47D	mammary ductal carcinoma.	None	Duke	7	0.4	19.2	0
HConF	conjunctival fibroblast	None	UW	7	0.4	19.1	0
HSMMtube	skeletal muscle myotubes differentiated from the HSMM cell line	None	AWG	15	0.8	18.8	0
HIPEpiC	iris pigment epithelial cells	None	UW	10	0.5	18.4	0
HepG2	hepatocellular carcinoma	None	AWG	9	0.5	18.4	0
BJ	skin fibroblast	None	UW	7	0.4	18.2	0
PanIsletD	pancreatic islets	None	Duke	9	0.5	18	0
HeLa-S3	cervical carcinoma	IFNa4h	Duke	5	0.3	17.8	9e-06
HA-sp	astrocytes spinal cord	None	UW	8	0.5	17.7	0
AG04449	fetal buttock/thigh fibroblast	None	UW	7	0.4	17.7	0
H9ES	embryonic stem cell (hESC) H9	None	Duke	7	0.4	17.3	0
HA-h	astrocytes-hippocampal	None	UW	8	0.5	16.6	0
HSMM	skeletal muscle myoblasts	None	AWG	12	0.7	16.4	0
HMEC	mammary epithelial cells	None	AWG	14	0.9	16.4	0
WERI-Rb-1	retinoblastoma	None	UW	8	0.5	16.3	0
HBMEC	brain microvascular endothelial cells	None	UW	8	0.5	16.3	0
MCF-7	mammary gland, adenocarcinoma	None	AWG	8	0.5	16.2	0
NHLF	lung fibroblasts	None	UW	8	0.5	16	0
NHEK	epidermal keratinocytes	None	AWG	8	0.5	15.3	0
NT2-D1	malignant pluripotent embryonal carcinoma	None	UW	7	0.5	15.2	0
NH-A	astrocytes	None	UW	7	0.5	15	0
HNPCEpiC	non-pigment ciliary epithelial cells	None	UW	7	0.5	13.5	1e-06
PanIslets	pancreatic islets	None	Duke	6	0.4	13.4	6e-06
H7-hESC	undifferentiated embryonic stem cells	None	UW	9	0.7	13.3	0
pHTE	primary tracheal epithelial cells	None	Duke	9	0.7	13.1	0
LNCaP	prostate adenocarcinoma	None	AWG	10	0.8	12.9	0
Melano	epidermal melanocytes	None	Duke	9	0.7	12.8	0
iPS	induced pluripotent stem cell derived from skin fibroblast	None	Duke	7	0.6	12.7	1e-06
Medullo	medulloblastoma	None	Duke	7	0.6	12.1	2e-06
H1-hESC	embryonic stem cells	None	AWG	8	0.7	12	0
Osteobl	osteoblasts (NHOst)	None	Duke	10	1	10.4	0
8988T	pancreas adenocarcinoma	None	Duke	5	0.5	10.1	0.000137
SK-N-SH_RA	neuroblastoma	None	UW	2	0.2	9.4	0.019138
Chorion	chorion cells (outermost of two fetal membranes)	None	Duke	4	0.5	8.7	0.001131
Fibrobl	child fibroblast	None	Duke	8	1	7.7	8e-06
